# Supplementary material for: Distinct distributions of myosin motor conformations during contraction of slow and fast skeletal muscle
Source: J Physiol. 2026 Apr 20;604(10):3843–74. doi: 10.1113/JP290232 (PMC13178522; doi:10.1113/JP290232)
Supplement: Supplementary file 2 — Supplementary Material [file TJP-604-3843-s001.xlsx]

## Sheet: Figure 1
	Fig 1A
	Tetanus Force (kPa)								Twitch Force (kPa)
Time (ms)	M01	M02	M03	M04	Average	SD		Time (ms)	M01	M02	M03	M04	M05	M06	M07	Average	SD
-100	1.01723	0.650756	0.480701	0.493202	0.660473	0.250114		-100	1.48246	0.491619	0.398287	0.879124	0.352981	0.430336	0.562241	0.672468	0.439858
-99.9	1.00486	0.659329	0.470241	0.488695	0.655781	0.247798		-99.9	1.48854	0.492704	0.396469	0.875058	0.355087	0.428807	0.517886	0.672778	0.441727
-99.8	1.02365	0.645401	0.470241	0.490948	0.657561	0.256268		-99.8	1.48529	0.491954	0.403256	0.87987	0.361038	0.43282	0.513154	0.675705	0.438889
-99.7	1.01403	0.644331	0.462394	0.485317	0.651517	0.254856		-99.7	1.48162	0.48661	0.397923	0.877506	0.357468	0.427948	0.518975	0.671513	0.439476
-99.6	1.02411	0.64005	0.462394	0.479688	0.65156	0.260928		-99.6	1.47973	0.493873	0.404623	0.873462	0.359481	0.429764	0.514245	0.673489	0.43648
-99.5	1.01127	0.646472	0.493781	0.471803	0.655833	0.249369		-99.5	1.47816	0.485359	0.402979	0.874893	0.357009	0.433392	0.517158	0.671965	0.436903
-99.4	1.01953	0.655044	0.465007	0.486449	0.656507	0.2565		-99.4	1.48781	0.487362	0.393059	0.877465	0.353897	0.423841	0.519705	0.670572	0.443265
-99.3	1.02273	0.656118	0.459773	0.485317	0.655986	0.259571		-99.3	1.49484	0.493622	0.40007	0.880762	0.355179	0.434825	0.508787	0.67655	0.443376
-99.2	1.01357	0.642183	0.465007	0.483063	0.650956	0.254513		-99.2	1.48204	0.492621	0.398287	0.873628	0.363694	0.432533	0.512788	0.673801	0.437332
-99.1	1.02227	0.630403	0.512087	0.471807	0.659143	0.25127		-99.1	1.48435	0.493539	0.3982	0.877527	0.352798	0.423364	0.516428	0.67163	0.441061
-99	1.03327	0.638969	0.462394	0.503337	0.659494	0.260363		-99	1.48508	0.491702	0.399101	0.876573	0.348586	0.429381	0.509878	0.671738	0.441225
-98.9	1.01953	0.642187	0.475475	0.483067	0.655064	0.254843		-98.9	1.48152	0.494624	0.40419	0.873877	0.364609	0.425561	0.511698	0.674063	0.43691
-98.8	1.02044	0.647545	0.472854	0.480813	0.655414	0.256334		-98.8	1.48162	0.490367	0.401282	0.877941	0.353897	0.428235	0.51388	0.672224	0.43927
-98.7	1.01907	0.663621	0.488547	0.492077	0.665828	0.249266		-98.7	1.47617	0.492955	0.401109	0.876718	0.358749	0.430909	0.514609	0.672768	0.435955
-98.6	1.02365	0.635758	0.467628	0.47631	0.650836	0.260283		-98.6	1.48393	0.490534	0.396469	0.874167	0.360397	0.433203	0.510606	0.673117	0.438877
-98.5	1.0319	0.656111	0.472854	0.477439	0.659576	0.262473		-98.5	1.4811	0.490952	0.397196	0.876469	0.353896	0.42537	0.516428	0.67083	0.439716
-98.4	1.02182	0.622901	0.475475	0.484188	0.651096	0.256211		-98.4	1.48299	0.493456	0.401663	0.876262	0.359298	0.426325	0.508785	0.673332	0.43875
-98.3	1.02365	0.656118	0.470241	0.493198	0.660802	0.25566		-98.3	1.47889	0.48945	0.400659	0.873897	0.351792	0.429285	0.514973	0.670663	0.438229
-98.2	1.02365	0.634684	0.467628	0.486441	0.653101	0.258084		-98.2	1.48666	0.494124	0.396192	0.87257	0.361313	0.431291	0.50624	0.673691	0.439558
-98.1	1.02594	0.648619	0.478088	0.484195	0.659211	0.256931		-98.1	1.47816	0.485275	0.399343	0.879684	0.353989	0.428616	0.510971	0.670845	0.43877
-98	1.02319	0.637895	0.488547	0.502212	0.662962	0.249437		-98	1.48362	0.495875	0.399914	0.876967	0.35765	0.426516	0.507695	0.673423	0.439283
-97.9	1.02228	0.62183	0.491169	0.490948	0.656556	0.251486		-97.9	1.47995	0.489783	0.400814	0.875266	0.361405	0.427566	0.503327	0.672463	0.437505
-97.8	1.01494	0.638976	0.444088	0.496577	0.648646	0.257705		-97.8	1.47648	0.491954	0.395396	0.880451	0.358932	0.43282	0.512427	0.672673	0.436987
-97.7	1.01953	0.641113	0.493781	0.494327	0.662187	0.248108		-97.7	1.48802	0.485025	0.401888	0.875225	0.353806	0.426039	0.511697	0.671667	0.442007
-97.6	1.02044	0.626115	0.472854	0.488695	0.652027	0.25507		-97.6	1.47879	0.490033	0.401542	0.877091	0.356553	0.426419	0.504056	0.671738	0.437961
-97.5	1.02273	0.631477	0.49116	0.475181	0.655138	0.254925		-97.5	1.48529	0.492706	0.399551	0.872985	0.350143	0.428044	0.514246	0.671454	0.440754
-97.4	1.02274	0.627189	0.465016	0.49658	0.65288	0.25637		-97.4	1.48404	0.489366	0.398062	0.877838	0.356552	0.427662	0.511334	0.672253	0.440312
-97.3	1.02228	0.646472	0.465007	0.478563	0.653079	0.2596		-97.3	1.47753	0.490951	0.395084	0.877402	0.360672	0.422027	0.501873	0.670612	0.438163
-97.2	1.0154	0.644328	0.470241	0.499959	0.657482	0.250434		-97.2	1.48666	0.48636	0.403931	0.874416	0.348038	0.431483	0.512062	0.671814	0.441307
-97.1	1.01402	0.628262	0.454548	0.470682	0.641879	0.260179		-97.1	1.47785	0.489282	0.396833	0.877755	0.356003	0.429573	0.510604	0.671215	0.438052
-97	1.01999	0.620753	0.459773	0.477435	0.644487	0.260505		-97	1.47753	0.492119	0.402494	0.875971	0.355821	0.429379	0.505513	0.672219	0.436878
-96.9	1.0154	0.64219	0.444088	0.4673	0.642245	0.264019		-96.9	1.47984	0.488698	0.402303	0.88211	0.359574	0.43282	0.506604	0.674224	0.437692
-96.8	1.01494	0.6304	0.467628	0.48757	0.650135	0.253778		-96.8	1.48561	0.486109	0.404035	0.872384	0.350418	0.425943	0.508788	0.67075	0.441004
-96.7	1.02594	0.635758	0.470241	0.474057	0.6515	0.261277		-96.7	1.48865	0.490702	0.404866	0.884703	0.360031	0.436735	0.510241	0.677615	0.4402
-96.6	1.01724	0.6304	0.459773	0.490948	0.649589	0.256079		-96.6	1.48341	0.493706	0.398893	0.874437	0.355637	0.427566	0.501872	0.672274	0.439447
-96.5	1.02273	0.622901	0.420548	0.480817	0.63675	0.270946		-96.5	1.48383	0.489365	0.405264	0.878564	0.359756	0.428902	0.505511	0.674279	0.438815
-96.4	1.01128	0.634688	0.451935	0.483063	0.645241	0.256752		-96.4	1.47942	0.489534	0.397439	0.881322	0.357925	0.429094	0.514973	0.672455	0.438649
-96.3	1.02548	0.631473	0.465007	0.475181	0.649287	0.262116		-96.3	1.47638	0.490451	0.39782	0.873005	0.356461	0.431387	0.494595	0.670917	0.436581
-96.2	1.01815	0.65183	0.465016	0.481938	0.654234	0.256861		-96.2	1.4876	0.493122	0.402528	0.878149	0.355545	0.42814	0.498232	0.674181	0.440886
-96.1	1.01861	0.635758	0.454548	0.488695	0.649403	0.258389		-96.1	1.4875	0.495793	0.397283	0.881281	0.352982	0.425084	0.50478	0.67332	0.442285
-96	1.02227	0.628256	0.467628	0.481938	0.650024	0.258563		-96	1.47858	0.496377	0.398737	0.875971	0.357284	0.424892	0.51206	0.671974	0.437676
-95.9	1.02732	0.647542	0.451927	0.483063	0.652462	0.264229		-95.9	1.4875	0.488698	0.400936	0.874001	0.357467	0.43024	0.50733	0.67314	0.440519
-95.8	1.02915	0.6304	0.472854	0.476306	0.652178	0.261834		-95.8	1.4855	0.493288	0.404831	0.880472	0.361862	0.428903	0.502236	0.67581	0.439035
-95.7	1.02503	0.640043	0.472854	0.47631	0.653558	0.259642		-95.7	1.47974	0.493206	0.400763	0.874685	0.343918	0.425178	0.514608	0.669581	0.439904
-95.6	1.02594	0.647549	0.462394	0.504462	0.660087	0.256456		-95.6	1.48089	0.499382	0.401039	0.880181	0.359116	0.426421	0.500417	0.674505	0.437955
-95.5	1.01586	0.636832	0.465016	0.47406	0.647942	0.257671		-95.5	1.49012	0.493373	0.401559	0.872425	0.358109	0.429381	0.505146	0.674161	0.440885
-95.4	1.02549	0.64218	0.428395	0.481938	0.6445	0.269743		-95.4	1.48183	0.489449	0.405644	0.87873	0.352891	0.423937	0.502965	0.67208	0.439591
-95.3	1.02594	0.641117	0.478088	0.499951	0.661274	0.253621		-95.3	1.48445	0.491702	0.401576	0.876427	0.358748	0.426132	0.505874	0.673173	0.439563
-95.2	1.03511	0.638973	0.459773	0.484192	0.654512	0.26585		-95.2	1.48781	0.49237	0.40168	0.873876	0.348038	0.428138	0.501144	0.671985	0.441828
-95.1	1.02548	0.656118	0.454548	0.489823	0.656494	0.261225		-95.1	1.48739	0.492371	0.405852	0.876676	0.363234	0.42556	0.511697	0.675181	0.439514
-95	1.02044	0.665761	0.46762	0.487566	0.660347	0.256056		-95	1.48697	0.494792	0.40033	0.881903	0.349868	0.422983	0.512789	0.672808	0.442543
-94.9	1.02411	0.65183	0.451927	0.480813	0.65217	0.263186		-94.9	1.4854	0.492537	0.397508	0.874042	0.356002	0.425657	0.503327	0.671857	0.440575
-94.8	1.02686	0.651827	0.46762	0.489823	0.659032	0.258599		-94.8	1.48655	0.491201	0.403204	0.877817	0.355454	0.42852	0.504781	0.673791	0.440513
-94.7	1.00852	0.643261	0.465007	0.483067	0.649965	0.252108		-94.7	1.49012	0.489281	0.402459	0.88097	0.351883	0.427758	0.500417	0.673745	0.442975
-94.6	1.0154	0.664691	0.465007	0.486445	0.657886	0.254596		-94.6	1.48561	0.490533	0.399464	0.877174	0.352249	0.428425	0.502237	0.672242	0.441096
-94.5	1.01586	0.659329	0.446701	0.484192	0.651521	0.259971		-94.5	1.48928	0.494541	0.403221	0.883438	0.35353	0.428043	0.499326	0.675342	0.442098
-94.4	1.01815	0.655048	0.459782	0.488695	0.655419	0.256674		-94.4	1.47753	0.494456	0.398876	0.875681	0.359574	0.427758	0.512061	0.672313	0.436749
-94.3	1.02411	0.666832	0.467628	0.472932	0.657875	0.261155		-94.3	1.49285	0.489031	0.402113	0.880036	0.355361	0.428521	0.509148	0.674651	0.44337
-94.2	1.01678	0.652904	0.462394	0.492073	0.656037	0.254641		-94.2	1.47806	0.492204	0.397941	0.87844	0.354263	0.430622	0.510605	0.671921	0.43795
-94.1	1.01494	0.659326	0.451935	0.474057	0.650065	0.26042		-94.1	1.49085	0.486861	0.403013	0.878149	0.357376	0.424795	0.514608	0.673508	0.442658
-94	1.01128	0.65076	0.449314	0.487566	0.649729	0.256373		-94	1.48687	0.493205	0.404658	0.880638	0.352158	0.431864	0.513152	0.674898	0.440657
-93.9	1.02503	0.6529	0.446701	0.493202	0.654457	0.262354		-93.9	1.48393	0.492955	0.396279	0.882629	0.356736	0.435684	0.498959	0.674702	0.439742
-93.8	1.01724	0.655048	0.480701	0.497705	0.662672	0.249066		-93.8	1.48215	0.493456	0.40239	0.875971	0.355912	0.428426	0.499324	0.67305	0.438576
-93.7	1.02686	0.6529	0.46762	0.495452	0.660708	0.257372		-93.7	1.48498	0.489116	0.409245	0.879061	0.358566	0.433392	0.514246	0.675726	0.438495
-93.6	1.01632	0.653974	0.449314	0.474057	0.648417	0.261679		-93.6	1.49284	0.494958	0.401039	0.883417	0.352889	0.428618	0.511333	0.675627	0.443674
-93.5	1.01128	0.646475	0.475475	0.48757	0.655199	0.249845		-93.5	1.48267	0.494374	0.400105	0.879145	0.349412	0.433965	0.508787	0.673279	0.439611
-93.4	1.01907	0.640046	0.451927	0.483063	0.648526	0.260386		-93.4	1.47837	0.485694	0.404814	0.882567	0.356553	0.430526	0.508421	0.673087	0.437831
-93.3	1.02136	0.653971	0.475467	0.490948	0.660436	0.253803		-93.3	1.48383	0.492037	0.398529	0.878958	0.356736	0.431386	0.518612	0.673578	0.439622
-93.2	1.01861	0.650756	0.449314	0.480813	0.649874	0.261263		-93.2	1.47858	0.490868	0.40007	0.884806	0.353989	0.432914	0.501871	0.673538	0.438382
-93.1	1.02411	0.623974	0.480709	0.484192	0.653246	0.256089		-93.1	1.48141	0.494457	0.398893	0.879995	0.350692	0.429286	0.510971	0.672456	0.439697
-93	1.01632	0.637899	0.478088	0.480813	0.653279	0.253291		-93	1.48634	0.48586	0.40194	0.883375	0.352066	0.430432	0.516794	0.673336	0.44184
-92.9	1.02411	0.628262	0.483313	0.506712	0.660599	0.250531		-92.9	1.47973	0.484022	0.402926	0.87902	0.353255	0.43091	0.52043	0.671645	0.438805
-92.8	1.02411	0.636828	0.485935	0.47631	0.655796	0.256309		-92.8	1.48141	0.488865	0.400209	0.878294	0.35225	0.435588	0.501872	0.67277	0.438917
-92.7	1.02778	0.635758	0.470241	0.481942	0.653929	0.260392		-92.7	1.48131	0.485944	0.402373	0.882836	0.350693	0.432628	0.502599	0.67263	0.439837
-92.6	1.0319	0.638973	0.457169	0.485317	0.65334	0.26472		-92.6	1.48456	0.487196	0.402269	0.878543	0.35472	0.426516	0.515336	0.672301	0.440624
-92.5	1.02961	0.640039	0.470241	0.480813	0.655175	0.261426		-92.5	1.4855	0.4897	0.403152	0.884309	0.35353	0.43005	0.501871	0.674374	0.440977
-92.4	1.01678	0.625045	0.483322	0.497705	0.655712	0.248993		-92.4	1.49389	0.489699	0.396746	0.879103	0.35765	0.429858	0.521523	0.674492	0.443804
-92.3	1.02273	0.643261	0.470241	0.475181	0.652854	0.25937		-92.3	1.48026	0.486777	0.415963	0.877091	0.354538	0.433488	0.509151	0.674686	0.43654
-92.2	1.02273	0.623974	0.480701	0.50559	0.65825	0.2509		-92.2	1.47764	0.49187	0.400693	0.876034	0.350234	0.434539	0.518975	0.671834	0.437414
-92.1	1.02503	0.634684	0.457161	0.479692	0.649141	0.262722		-92.1	1.48036	0.493788	0.401195	0.881322	0.352433	0.435589	0.522253	0.674115	0.438257
-92	1.0209	0.641113	0.472862	0.484195	0.654768	0.255881		-92	1.48383	0.486861	0.405921	0.877112	0.356461	0.42661	0.511697	0.672798	0.439541
-91.9	1.02227	0.628259	0.472854	0.496577	0.654991	0.254218		-91.9	1.48078	0.488948	0.404311	0.87985	0.358566	0.435304	0.516794	0.674627	0.437429
-91.8	1.01998	0.662547	0.441467	0.484195	0.652048	0.263317		-91.8	1.48613	0.486611	0.397837	0.878647	0.357834	0.431005	0.513152	0.673011	0.440868
-91.7	1.01586	0.627189	0.478088	0.481942	0.650769	0.253093		-91.7	1.48099	0.492454	0.409055	0.875681	0.359756	0.437022	0.522614	0.675827	0.43588
-91.6	1.02502	0.652904	0.441467	0.507844	0.65681	0.260871		-91.6	1.48949	0.4897	0.406354	0.879124	0.353439	0.432437	0.511697	0.67509	0.441316
-91.5	1.03603	0.637899	0.457161	0.479688	0.652694	0.26791		-91.5	1.48015	0.490868	0.407151	0.8824	0.357193	0.427089	0.525889	0.674142	0.438039
-91.4	1.02869	0.631473	0.478088	0.490948	0.6573	0.257156		-91.4	1.48236	0.491954	0.402425	0.882173	0.356369	0.427662	0.524071	0.673823	0.439373
-91.3	1.0209	0.648612	0.472854	0.506712	0.66227	0.250918		-91.3	1.48057	0.491369	0.406614	0.875577	0.360215	0.429094	0.51934	0.673907	0.436917
-91.2	1.01769	0.644331	0.46762	0.483063	0.653176	0.255812		-91.2	1.479	0.493121	0.408449	0.880347	0.355087	0.433966	0.523706	0.674995	0.436613
-91.1	1.01998	0.649686	0.454548	0.490948	0.653792	0.258412		-91.1	1.4876	0.489949	0.403965	0.876386	0.354172	0.429572	0.525524	0.673607	0.440848
-91	1.01723	0.655044	0.480701	0.501083	0.663516	0.248324		-91	1.48928	0.489783	0.403325	0.878647	0.35289	0.427279	0.5157	0.673534	0.442208
-90.9	1.01998	0.634688	0.467628	0.47631	0.649653	0.258554		-90.9	1.47848	0.487613	0.40587	0.872632	0.357742	0.425274	0.516792	0.671268	0.437061
-90.8	1.01815	0.619683	0.475467	0.48757	0.650218	0.253837		-90.8	1.47973	0.490701	0.403654	0.878066	0.352065	0.431483	0.528438	0.672617	0.438174
-90.7	1.02273	0.648616	0.472862	0.488699	0.658227	0.255641		-90.7	1.47428	0.489699	0.410578	0.881467	0.360214	0.430432	0.522615	0.674445	0.434657
-90.6	1.01907	0.657188	0.483322	0.483067	0.660661	0.252623		-90.6	1.48015	0.497211	0.410354	0.875391	0.360397	0.431387	0.512787	0.675815	0.435521
-90.5	1.02686	0.653974	0.454548	0.474057	0.65236	0.265314		-90.5	1.48414	0.494457	0.401542	0.880078	0.361038	0.428044	0.521888	0.674883	0.439021
-90.4	1.01723	0.649686	0.509475	0.472928	0.662331	0.248566		-90.4	1.48162	0.498131	0.40194	0.878875	0.358474	0.426134	0.515338	0.674196	0.438216
-90.3	1.02044	0.63254	0.462394	0.47631	0.647922	0.260051		-90.3	1.48424	0.490701	0.405731	0.874664	0.355636	0.422599	0.517883	0.672263	0.439743
-90.2	1.03099	0.646475	0.499007	0.492073	0.667135	0.252803		-90.2	1.48162	0.49287	0.404831	0.876946	0.359574	0.426803	0.510969	0.673774	0.437875
-90.1	1.02503	0.657188	0.470241	0.484192	0.659162	0.258306		-90.1	1.47994	0.492872	0.401957	0.875204	0.353897	0.428712	0.517155	0.672098	0.438053
-90	1.01357	0.63147	0.485935	0.477435	0.652102	0.251134		-90	1.4789	0.493539	0.403307	0.870828	0.357102	0.431195	0.508786	0.672478	0.436304
-89.9	1.02824	0.634691	0.465007	0.492077	0.655003	0.259717		-89.9	1.48131	0.492204	0.40149	0.878958	0.35646	0.428139	0.507327	0.673093	0.438712
-89.8	1.02319	0.643261	0.485935	0.480813	0.6583	0.254679		-89.8	1.48299	0.486611	0.407479	0.874872	0.361588	0.422218	0.51861	0.672626	0.438621
-89.7	1.02228	0.644331	0.483322	0.47631	0.65656	0.255864		-89.7	1.48173	0.494624	0.405229	0.881426	0.350327	0.430432	0.507694	0.673961	0.439079
-89.6	1.02044	0.622901	0.462394	0.48757	0.648327	0.257896		-89.6	1.48299	0.494457	0.404987	0.871699	0.363876	0.424129	0.508423	0.673689	0.437437
-89.5	1.02503	0.65183	0.483322	0.479688	0.659967	0.256281		-89.5	1.47889	0.497212	0.405524	0.879559	0.351516	0.427279	0.510242	0.673331	0.437792
-89.4	1.01998	0.629329	0.462394	0.486445	0.649538	0.257721		-89.4	1.48477	0.486527	0.405073	0.880492	0.350693	0.424128	0.505511	0.671947	0.44145
-89.3	1.02136	0.641117	0.493781	0.475181	0.657859	0.253447		-89.3	1.47973	0.497879	0.406874	0.878813	0.359665	0.424223	0.505147	0.674531	0.436972
-89.2	1.02274	0.626118	0.472854	0.479688	0.650349	0.258128		-89.2	1.48005	0.491536	0.404104	0.874499	0.359025	0.42642	0.494957	0.672605	0.437389
-89.1	1.01907	0.638976	0.488547	0.475181	0.655443	0.253536		-89.1	1.48592	0.49237	0.402927	0.874561	0.358657	0.427661	0.513881	0.673683	0.439553
-89	1.02961	0.646472	0.457169	0.490948	0.656049	0.262329		-89	1.4811	0.490617	0.402407	0.881073	0.349228	0.422885	0.506604	0.671218	0.440492
-88.9	1.0177	0.619683	0.478088	0.474057	0.647381	0.255995		-88.9	1.48383	0.491202	0.40059	0.875225	0.350877	0.423842	0.506238	0.670927	0.440774
-88.8	1.02594	0.636832	0.462394	0.490948	0.654029	0.259445		-88.8	1.48393	0.490033	0.406268	0.877527	0.352066	0.42174	0.512061	0.671927	0.440496
-88.7	1.01723	0.628256	0.462394	0.481942	0.647456	0.257389		-88.7	1.48613	0.500133	0.410267	0.875266	0.359207	0.428616	0.50515	0.676604	0.437977
-88.6	1.02594	0.630403	0.459782	0.489823	0.651487	0.260478		-88.6	1.48152	0.487445	0.397802	0.878232	0.357926	0.425273	0.503691	0.671366	0.439684
-88.5	1.01586	0.643254	0.451927	0.472932	0.645994	0.261038		-88.5	1.4855	0.496043	0.40677	0.879912	0.35234	0.423172	0.512425	0.673957	0.440544
-88.4	1.01678	0.635762	0.451927	0.492073	0.649135	0.257488		-88.4	1.47889	0.492288	0.404779	0.879082	0.355088	0.429381	0.512789	0.673252	0.437482
-88.3	1.01403	0.633617	0.459782	0.470678	0.644527	0.258847		-88.3	1.48907	0.496044	0.403273	0.877319	0.36113	0.430623	0.504421	0.676243	0.439938
-88.2	1.02457	0.635758	0.465007	0.47856	0.650973	0.260841		-88.2	1.48456	0.492203	0.407653	0.877962	0.352158	0.43091	0.51024	0.674241	0.43938
-88.1	1.02457	0.622901	0.451927	0.47631	0.643926	0.264757		-88.1	1.4854	0.493372	0.403896	0.879559	0.351333	0.428617	0.510605	0.673696	0.440575
-88	1.02411	0.634688	0.462394	0.481938	0.650782	0.260532		-88	1.48361	0.496292	0.403602	0.879082	0.35637	0.431959	0.49059	0.675153	0.438564
-87.9	1.01448	0.611113	0.446701	0.485317	0.639404	0.259719		-87.9	1.48131	0.490868	0.403827	0.879663	0.356644	0.426897	0.514972	0.673201	0.438712
-87.8	1.01815	0.627189	0.459782	0.477435	0.645639	0.259449		-87.8	1.48896	0.496211	0.401213	0.878128	0.35353	0.434156	0.510968	0.675367	0.440924
-87.7	1.03236	0.614331	0.488547	0.477431	0.653167	0.260306		-87.7	1.48708	0.495292	0.404035	0.879891	0.359756	0.43683	0.503692	0.677147	0.438917
-87.6	1.01128	0.643261	0.465016	0.497705	0.654315	0.25027		-87.6	1.49012	0.49187	0.403152	0.880576	0.352982	0.425848	0.50733	0.674091	0.442693
-87.5	1.01174	0.626115	0.449322	0.485317	0.643122	0.257311		-87.5	1.48634	0.493121	0.401524	0.877402	0.360123	0.431864	0.505147	0.675063	0.439403
-87.4	1.02228	0.640043	0.438854	0.469553	0.642681	0.268091		-87.4	1.48215	0.497128	0.404	0.881613	0.350602	0.429381	0.512061	0.674145	0.439275
-87.3	1.02732	0.63254	0.462394	0.48757	0.652455	0.260914		-87.3	1.4897	0.493455	0.394565	0.875909	0.358841	0.431769	0.506601	0.674039	0.441545
-87.2	1.02549	0.636832	0.467628	0.47856	0.652127	0.260638		-87.2	1.48613	0.494123	0.407324	0.875411	0.352066	0.430145	0.506604	0.6742	0.439705
-87.1	1.0232	0.636832	0.459782	0.484192	0.651	0.260204		-87.1	1.48645	0.49571	0.403498	0.879642	0.354446	0.42833	0.508786	0.674679	0.440405
-87	1.01998	0.631473	0.449314	0.47856	0.644833	0.262546		-87	1.48896	0.493957	0.401351	0.874872	0.356734	0.431865	0.503694	0.674624	0.44058
-86.9	1.02136	0.620757	0.467628	0.499959	0.652426	0.254632		-86.9	1.48351	0.495625	0.404381	0.881094	0.352158	0.433775	0.507694	0.67509	0.439088
-86.8	1.02136	0.643257	0.454548	0.495455	0.653655	0.258189		-86.8	1.48687	0.491618	0.401905	0.874706	0.354171	0.432341	0.519339	0.673601	0.440232
-86.7	1.02411	0.632544	0.457161	0.487574	0.650347	0.26066		-86.7	1.48078	0.492036	0.401074	0.876863	0.352524	0.431674	0.509514	0.672493	0.438567
-86.6	1.02136	0.640043	0.465007	0.477439	0.650963	0.25949		-86.6	1.48875	0.48828	0.406441	0.877734	0.35344	0.429667	0.508784	0.674053	0.441332
-86.5	1.02686	0.645401	0.472862	0.504462	0.662396	0.254289		-86.5	1.49305	0.49671	0.395361	0.875598	0.351059	0.435303	0.503327	0.674514	0.443132
-86.4	1.02961	0.657188	0.446701	0.492077	0.656394	0.264739		-86.4	1.48781	0.491869	0.399984	0.876428	0.35701	0.433202	0.514607	0.674384	0.440451
-86.3	1.03144	0.642187	0.417927	0.480813	0.643092	0.275591		-86.3	1.49012	0.498214	0.400053	0.878626	0.351792	0.433965	0.508423	0.675461	0.441654
-86.2	1.02273	0.645401	0.496402	0.494327	0.664716	0.24894		-86.2	1.48865	0.492787	0.406596	0.876241	0.358933	0.429573	0.518245	0.675463	0.439976
-86.1	1.02594	0.641113	0.457161	0.477435	0.650413	0.263551		-86.1	1.48435	0.493623	0.403256	0.876448	0.354904	0.434634	0.502236	0.674536	0.438773
-86	1.01861	0.645405	0.478088	0.47856	0.655165	0.254775		-86	1.48928	0.489867	0.400555	0.872964	0.358291	0.426134	0.516063	0.672848	0.441372
-85.9	1.01998	0.652904	0.467628	0.494327	0.658711	0.254353		-85.9	1.48676	0.491785	0.398668	0.876801	0.356369	0.427757	0.506605	0.673024	0.440962
-85.8	1.02228	0.648616	0.438854	0.501083	0.652707	0.261611		-85.8	1.48435	0.486861	0.404242	0.873628	0.351242	0.432055	0.515339	0.672063	0.439771
-85.7	1.02732	0.638973	0.462394	0.47856	0.651811	0.262719		-85.7	1.49368	0.494792	0.401143	0.875142	0.358291	0.436544	0.502964	0.676599	0.441571
-85.6	1.02319	0.660403	0.428395	0.46955	0.645385	0.271396		-85.6	1.48393	0.491368	0.403463	0.87481	0.347856	0.435303	0.518248	0.672788	0.439589
-85.5	1.01723	0.663617	0.470241	0.49433	0.661356	0.252373		-85.5	1.48875	0.495542	0.400814	0.879953	0.355271	0.426707	0.507695	0.674507	0.441692
-85.4	1.0209	0.632544	0.446701	0.47406	0.643551	0.264569		-85.4	1.47973	0.491119	0.400451	0.876967	0.355636	0.432533	0.511335	0.67274	0.437797
-85.3	1.02411	0.665761	0.459782	0.48757	0.659306	0.25976		-85.3	1.48792	0.489114	0.403481	0.872155	0.352982	0.432341	0.50988	0.672998	0.440575
-85.2	1.01311	0.652904	0.44408	0.479688	0.647446	0.260283		-85.2	1.49012	0.493873	0.402545	0.874685	0.354812	0.435398	0.496412	0.675239	0.44074
-85.1	1.01953	0.650756	0.462394	0.474057	0.651683	0.25993		-85.1	1.4855	0.493873	0.399481	0.878419	0.355453	0.431483	0.524799	0.674035	0.440095
-85	1.02228	0.655041	0.467628	0.493198	0.659536	0.255667		-85	1.48959	0.489366	0.395361	0.875142	0.358658	0.432629	0.501872	0.673458	0.441606
-84.9	1.0209	0.634684	0.462394	0.490948	0.652232	0.257084		-84.9	1.4811	0.492539	0.397889	0.876137	0.355362	0.43387	0.512425	0.672816	0.438318
-84.8	1.02182	0.641117	0.449314	0.495452	0.651925	0.25979		-84.8	1.4832	0.490033	0.403273	0.87707	0.353073	0.436736	0.507694	0.673897	0.438739
-84.7	1.01586	0.6529	0.451935	0.497702	0.654599	0.255735		-84.7	1.48666	0.490701	0.399828	0.879476	0.353988	0.437119	0.504784	0.674628	0.440436
-84.6	1.02319	0.628259	0.504241	0.495452	0.662786	0.247805		-84.6	1.47942	0.494373	0.398374	0.875142	0.353257	0.439887	0.511697	0.673409	0.437053
-84.5	1.0209	0.645401	0.441467	0.47631	0.64602	0.265317		-84.5	1.48729	0.490868	0.400451	0.878522	0.358108	0.426039	0.521522	0.673546	0.441113
-84.4	1.01678	0.635758	0.485935	0.479688	0.65454	0.252038		-84.4	1.48057	0.489533	0.402476	0.878585	0.354447	0.429668	0.507331	0.672547	0.438627
-84.3	1.03465	0.643257	0.465007	0.47631	0.654807	0.266021		-84.3	1.48078	0.48611	0.403965	0.878191	0.355636	0.433489	0.514245	0.673029	0.43818
-84.2	1.01632	0.635762	0.475475	0.489823	0.654345	0.251948		-84.2	1.48697	0.495125	0.39962	0.874333	0.350877	0.428809	0.513516	0.672623	0.441101
-84.1	1.03007	0.637899	0.467628	0.479685	0.653819	0.262555		-84.1	1.48015	0.487029	0.394046	0.878066	0.355271	0.431672	0.517156	0.67104	0.439345
-84	1.01403	0.64219	0.480709	0.479685	0.654153	0.251777		-84	1.48918	0.488698	0.404744	0.876739	0.351425	0.438931	0.513518	0.674952	0.440853
-83.9	1.02503	0.646475	0.454548	0.494323	0.655093	0.260122		-83.9	1.48225	0.495875	0.401195	0.877838	0.358474	0.429955	0.519705	0.674265	0.438197
-83.8	1.0177	0.625041	0.472862	0.496577	0.653044	0.252126		-83.8	1.47785	0.487863	0.397508	0.874851	0.353623	0.429381	0.514974	0.670179	0.438178
-83.7	1.02869	0.658259	0.480701	0.483067	0.66268	0.257787		-83.7	1.4833	0.489449	0.402563	0.879663	0.354904	0.431577	0.505508	0.673576	0.439452
-83.6	1.02823	0.616472	0.441467	0.499959	0.646533	0.26466		-83.6	1.48173	0.495209	0.401143	0.874955	0.355637	0.425179	0.521159	0.672308	0.438742
-83.5	1.02502	0.636832	0.470241	0.483067	0.653791	0.258804		-83.5	1.48466	0.490868	0.398287	0.875163	0.356094	0.428235	0.515336	0.672219	0.440146
-83.4	1.02503	0.643261	0.454548	0.481942	0.651194	0.262761		-83.4	1.47963	0.485776	0.403446	0.875805	0.357925	0.434444	0.499689	0.672838	0.43719
-83.3	1.02411	0.643261	0.501628	0.501083	0.667521	0.24696		-83.3	1.48855	0.492871	0.400451	0.880119	0.352981	0.424893	0.516794	0.67331	0.442428
-83.2	1.03236	0.636828	0.457161	0.495448	0.655449	0.262885		-83.2	1.48529	0.490952	0.401594	0.878709	0.352707	0.434252	0.51752	0.673918	0.440119
-83.1	1.02273	0.647549	0.459782	0.477439	0.651876	0.261332		-83.1	1.48781	0.489616	0.402632	0.870869	0.358474	0.424892	0.510605	0.672382	0.440517
-83	1.0232	0.650753	0.454548	0.495455	0.655988	0.258983		-83	1.48456	0.486861	0.404744	0.876469	0.350692	0.429381	0.52225	0.672118	0.440423
-82.9	1.02594	0.661473	0.470241	0.48982	0.66187	0.25747		-82.9	1.48152	0.48995	0.402736	0.872404	0.358749	0.432437	0.508423	0.672966	0.43741
-82.8	1.03007	0.634688	0.472854	0.499955	0.659391	0.257052		-82.8	1.48676	0.490868	0.400728	0.875971	0.346207	0.429381	0.514971	0.671653	0.442005
-82.7	1.01815	0.649683	0.454548	0.508965	0.657837	0.253892		-82.7	1.48697	0.493621	0.40561	0.874291	0.363509	0.430909	0.514973	0.675819	0.438426
-82.6	1.02503	0.629326	0.480709	0.488695	0.655939	0.25535		-82.6	1.48267	0.488947	0.402269	0.878875	0.356644	0.428044	0.51934	0.672909	0.439365
-82.5	1.01632	0.642187	0.462394	0.481938	0.650709	0.256703		-82.5	1.48802	0.487945	0.400295	0.87761	0.354996	0.42833	0.516791	0.672866	0.441752
-82.4	1.02228	0.638969	0.459782	0.490952	0.652995	0.258299		-82.4	1.49337	0.491619	0.401715	0.880389	0.359938	0.427662	0.509515	0.675782	0.442869
-82.3	1.01632	0.651827	0.478088	0.497709	0.660985	0.249302		-82.3	1.48183	0.493456	0.404987	0.879061	0.351607	0.428617	0.52225	0.67326	0.439034
-82.2	1.01357	0.638976	0.478088	0.501083	0.657929	0.24751		-82.2	1.48676	0.495542	0.402165	0.875723	0.353989	0.429572	0.513154	0.673959	0.440265
-82.1	1.0099	0.657185	0.465007	0.475181	0.651819	0.254527		-82.1	1.49316	0.488865	0.408138	0.874706	0.357467	0.427471	0.519341	0.674968	0.442092
-82	1.01586	0.643254	0.441467	0.47631	0.644223	0.262945		-82	1.48309	0.493706	0.400918	0.877838	0.356003	0.428522	0.5157	0.673346	0.439235
-81.9	1.01494	0.6529	0.485935	0.493202	0.661745	0.247752		-81.9	1.4919	0.492454	0.401507	0.874996	0.357467	0.428808	0.51206	0.674522	0.442014
-81.8	1.03465	0.642183	0.444088	0.492081	0.653251	0.267902		-81.8	1.48592	0.498047	0.401403	0.876033	0.356094	0.430144	0.515702	0.674607	0.439507
-81.7	1.01678	0.641117	0.501628	0.48757	0.661773	0.246608		-81.7	1.48456	0.486527	0.404346	0.879207	0.353257	0.427472	0.502598	0.672561	0.440594
-81.6	1.01861	0.645401	0.467628	0.483067	0.653676	0.256233		-81.6	1.49138	0.495877	0.401628	0.874208	0.356185	0.426993	0.508787	0.674378	0.441842
-81.5	1.02182	0.638973	0.444088	0.477435	0.645578	0.264871		-81.5	1.47134	0.491786	0.401161	0.873565	0.35646	0.425943	0.510967	0.670043	0.434855
-81.4	1.01998	0.656115	0.470241	0.488695	0.658759	0.254919		-81.4	1.49159	0.493289	0.399984	0.882276	0.35463	0.43425	0.518246	0.676003	0.442498
-81.3	1.02594	0.646468	0.485935	0.467296	0.656411	0.259152		-81.3	1.49096	0.496879	0.399793	0.875598	0.351333	0.425656	0.503326	0.673369	0.442811
-81.2	1.02044	0.645401	0.496394	0.495452	0.664423	0.247586		-81.2	1.48592	0.498298	0.404848	0.877859	0.357101	0.425847	0.513881	0.674979	0.439565
-81.1	1.01265	0.647542	0.451935	0.48757	0.649925	0.256344		-81.1	1.48928	0.490367	0.398304	0.871637	0.351059	0.435017	0.509514	0.672611	0.441557
-81	1.01907	0.636832	0.496394	0.502212	0.663626	0.245681		-81	1.48907	0.492788	0.400226	0.878004	0.359023	0.42728	0.516792	0.674399	0.441322
-80.9	1.03328	0.636828	0.449322	0.479688	0.649779	0.268547		-80.9	1.48466	0.495793	0.402944	0.876946	0.35289	0.422695	0.50551	0.672655	0.44042
-80.8	1.01265	0.653974	0.506854	0.481935	0.663853	0.244608		-80.8	1.48718	0.491703	0.396972	0.873171	0.358474	0.432533	0.513516	0.673339	0.440175
-80.7	1.02365	0.638973	0.467628	0.485317	0.653892	0.258235		-80.7	1.48456	0.492955	0.408449	0.876096	0.357835	0.42537	0.506967	0.67421	0.438844
-80.6	1.02503	0.622904	0.488547	0.486445	0.655731	0.25434		-80.6	1.48991	0.490952	0.394825	0.87649	0.354448	0.427184	0.512787	0.672301	0.442983
-80.5	1.03236	0.640043	0.467628	0.48982	0.657462	0.261401		-80.5	1.48026	0.491704	0.401784	0.875411	0.350693	0.428521	0.496046	0.671395	0.438794
-80.4	1.01907	0.649689	0.49116	0.490952	0.662717	0.249058		-80.4	1.49127	0.48853	0.399966	0.877755	0.360214	0.427852	0.516792	0.674265	0.442265
-80.3	1.01586	0.633617	0.488547	0.488699	0.656681	0.249018		-80.3	1.4832	0.493121	0.402234	0.879145	0.352157	0.429475	0.514973	0.673221	0.439733
-80.2	1.01678	0.640043	0.457169	0.488695	0.650671	0.256792		-80.2	1.49242	0.489867	0.397092	0.878024	0.354721	0.429668	0.518974	0.673633	0.443546
-80.1	1.03328	0.617542	0.470241	0.495452	0.654128	0.260822		-80.1	1.48236	0.493706	0.405731	0.876013	0.357834	0.42174	0.504418	0.672897	0.438705
-80	1.03144	0.630403	0.488547	0.492077	0.660618	0.25589		-80	1.48068	0.488029	0.399949	0.87286	0.356095	0.427184	0.505876	0.670799	0.438608
-79.9	1.01494	0.635758	0.483313	0.490952	0.656242	0.249206		-79.9	1.49337	0.493789	0.403706	0.879912	0.357101	0.423841	0.505876	0.675286	0.443237
-79.8	1.01174	0.633617	0.478088	0.492073	0.653879	0.248701		-79.8	1.48792	0.491285	0.393942	0.87425	0.359847	0.42642	0.509878	0.672277	0.44144
-79.7	1.01632	0.645398	0.470241	0.484192	0.654037	0.254263		-79.7	1.4812	0.493122	0.40194	0.881986	0.356735	0.431005	0.513153	0.674332	0.438468
-79.6	1.02824	0.616475	0.441476	0.484188	0.642594	0.26767		-79.6	1.48833	0.4897	0.40303	0.873773	0.351518	0.426039	0.502236	0.672066	0.441791
-79.5	1.01678	0.646472	0.475475	0.484195	0.655729	0.253217		-79.5	1.48015	0.491536	0.402944	0.875847	0.360764	0.428235	0.511698	0.673246	0.437242
-79.4	1.02365	0.640043	0.438854	0.48982	0.648091	0.264536		-79.4	1.48351	0.487196	0.399499	0.876158	0.354813	0.429858	0.516428	0.671839	0.439972
-79.3	1.01632	0.626115	0.457169	0.46955	0.642288	0.260939		-79.3	1.4833	0.489448	0.397023	0.877236	0.353438	0.432343	0.495321	0.672132	0.440042
-79.2	1.01219	0.649686	0.459773	0.481942	0.650899	0.255351		-79.2	1.48771	0.490618	0.400018	0.875432	0.351242	0.430145	0.507332	0.672527	0.441591
-79.1	1.01861	0.634684	0.451927	0.49433	0.649888	0.257924		-79.1	1.48099	0.489031	0.395656	0.874623	0.357468	0.433296	0.504057	0.671844	0.43847
-79	1.02778	0.621827	0.46762	0.494327	0.652888	0.258826		-79	1.4854	0.491202	0.402684	0.874913	0.347947	0.427472	0.516065	0.671603	0.441092
-78.9	1.01586	0.636832	0.446701	0.481938	0.645332	0.260458		-78.9	1.48781	0.491786	0.401576	0.878688	0.356186	0.433297	0.505511	0.674891	0.440577
-78.8	1.01678	0.628256	0.465007	0.472932	0.645743	0.258522		-78.8	1.4875	0.49454	0.399603	0.875494	0.350235	0.432532	0.508424	0.673317	0.441136
-78.7	1.01449	0.626112	0.454548	0.466171	0.640329	0.261433		-78.7	1.48529	0.489866	0.393457	0.878833	0.359024	0.434347	0.513155	0.67347	0.440319
-78.6	1.03832	0.644328	0.465007	0.49658	0.661058	0.263371		-78.6	1.48666	0.489783	0.39415	0.876345	0.354447	0.427566	0.513152	0.671491	0.441908
-78.5	1.00944	0.625045	0.459773	0.501083	0.648836	0.250453		-78.5	1.49211	0.495124	0.402148	0.879062	0.352066	0.431196	0.505146	0.675284	0.442683
-78.4	1.03786	0.647549	0.449314	0.481938	0.654165	0.270117		-78.4	1.49054	0.494291	0.401386	0.875266	0.358201	0.4311	0.5026	0.67513	0.441039
-78.3	1.01907	0.636832	0.438854	0.490948	0.646425	0.262179		-78.3	1.47627	0.490868	0.393111	0.873607	0.357742	0.429859	0.512061	0.670244	0.437141
-78.2	1.02411	0.636832	0.446701	0.496577	0.651055	0.261405		-78.2	1.48466	0.495291	0.396383	0.879912	0.3517	0.428712	0.5026	0.672777	0.441048
-78.1	1.03236	0.640046	0.475475	0.48982	0.659425	0.259525		-78.1	1.48299	0.488448	0.400382	0.875059	0.359573	0.433202	0.497506	0.673275	0.438412
-78	1.0264	0.634691	0.454548	0.492073	0.651928	0.261432		-78	1.4919	0.495042	0.400503	0.880451	0.349961	0.429477	0.510242	0.674556	0.443442
-77.9	1.03052	0.634684	0.459782	0.487574	0.653141	0.263033		-77.9	1.48424	0.487695	0.403723	0.877672	0.359207	0.431196	0.504056	0.673956	0.439041
-77.8	1.01815	0.635762	0.465007	0.492073	0.652749	0.254868		-77.8	1.48404	0.488364	0.395292	0.877859	0.350877	0.431099	0.505876	0.671254	0.441184
-77.7	1.03832	0.627185	0.467628	0.489823	0.655738	0.264635		-77.7	1.48613	0.491452	0.403844	0.876117	0.356186	0.432342	0.495686	0.674346	0.439573
-77.6	1.02136	0.659333	0.462394	0.492073	0.65879	0.25679		-77.6	1.48634	0.492371	0.397924	0.879622	0.350784	0.428998	0.502964	0.672673	0.441785
-77.5	1.02411	0.645401	0.451935	0.499955	0.65535	0.259235		-77.5	1.48687	0.484692	0.397439	0.872217	0.355088	0.429095	0.501145	0.6709	0.44136
-77.4	1.02548	0.652904	0.475475	0.484192	0.659514	0.257285		-77.4	1.48771	0.490201	0.396954	0.877921	0.358291	0.426325	0.509152	0.6729	0.441644
-77.3	1.03007	0.635758	0.462394	0.492073	0.655073	0.261208		-77.3	1.49452	0.487862	0.403152	0.87174	0.35994	0.433105	0.497142	0.675054	0.442046
-77.2	1.02136	0.663617	0.459773	0.487566	0.658079	0.258459		-77.2	1.48403	0.4897	0.402702	0.877236	0.353256	0.429667	0.514974	0.672766	0.439908
-77.1	1.0319	0.633617	0.454548	0.496577	0.654161	0.263178		-77.1	1.48949	0.49045	0.398962	0.873337	0.352707	0.428807	0.509513	0.672292	0.442137
-77	1.02365	0.672187	0.491169	0.489823	0.669207	0.25134		-77	1.47973	0.488531	0.402044	0.878045	0.355178	0.424797	0.502599	0.671388	0.438842
-76.9	1.01403	0.647545	0.446701	0.480813	0.647271	0.259773		-76.9	1.49652	0.487863	0.402182	0.878211	0.35344	0.431768	0.507331	0.674997	0.444566
-76.8	1.02319	0.626115	0.462394	0.483063	0.648691	0.260064		-76.8	1.48802	0.485609	0.398703	0.875992	0.357742	0.432724	0.50624	0.673132	0.441121
-76.7	1.0209	0.680763	0.465016	0.483067	0.662437	0.258187		-76.7	1.48802	0.49596	0.402511	0.878937	0.351058	0.427185	0.509514	0.673945	0.441643
-76.6	1.01815	0.661473	0.462394	0.504465	0.661621	0.252656		-76.6	1.4939	0.493122	0.404416	0.881385	0.352524	0.426897	0.514973	0.675373	0.443852
-76.5	1.0264	0.660399	0.441467	0.479688	0.651989	0.267247		-76.5	1.48162	0.488781	0.401351	0.875017	0.352341	0.426133	0.503691	0.670874	0.439579
-76.4	1.01953	0.645401	0.470241	0.475181	0.652588	0.257824		-76.4	1.48823	0.491119	0.399672	0.876759	0.35701	0.427089	0.507693	0.673313	0.441413
-76.3	1.02594	0.648616	0.470241	0.481938	0.656684	0.259303		-76.3	1.48938	0.487947	0.40258	0.873814	0.355728	0.427185	0.50915	0.672773	0.441649
-76.2	1.01311	0.656115	0.478088	0.479688	0.65675	0.251836		-76.2	1.48267	0.489449	0.410907	0.877402	0.349685	0.428617	0.50733	0.673122	0.439087
-76.1	1.02594	0.6529	0.46762	0.480813	0.656819	0.260156		-76.1	1.49169	0.488029	0.398322	0.881924	0.355911	0.429572	0.504784	0.674242	0.443478
-76	1.00944	0.663617	0.449314	0.492073	0.653612	0.254656		-76	1.48152	0.491536	0.407012	0.878004	0.358383	0.432627	0.513154	0.674846	0.437298
-75.9	1.01861	0.638973	0.475467	0.486441	0.654872	0.253714		-75.9	1.48813	0.490617	0.404519	0.877672	0.356643	0.426324	0.503692	0.673983	0.441042
-75.8	1.01861	0.671116	0.485935	0.477435	0.663274	0.253187		-75.8	1.48141	0.49187	0.405922	0.879953	0.353349	0.425274	0.509877	0.672963	0.4391
-75.7	1.0209	0.630403	0.457169	0.480813	0.647322	0.260597		-75.7	1.48875	0.487778	0.401455	0.87649	0.356735	0.428808	0.513153	0.673337	0.441488
-75.6	1.01769	0.645401	0.459782	0.474057	0.649233	0.259715		-75.6	1.48372	0.489114	0.407809	0.88574	0.353073	0.429571	0.504419	0.674838	0.440059
-75.5	1.02915	0.65076	0.485935	0.494327	0.665043	0.254298		-75.5	1.48278	0.497462	0.400174	0.884599	0.353623	0.43196	0.50733	0.675099	0.439507
-75.4	1.01678	0.643257	0.451935	0.47631	0.64707	0.260726		-75.4	1.48949	0.485191	0.406683	0.876739	0.357742	0.422408	0.510605	0.673042	0.441937
-75.3	1.02273	0.635758	0.493781	0.477435	0.657427	0.253704		-75.3	1.48508	0.490366	0.404242	0.878232	0.348679	0.423173	0.513154	0.671629	0.441537
-75.2	1.01586	0.619686	0.493781	0.48757	0.654224	0.248655		-75.2	1.48403	0.490701	0.406545	0.87985	0.356369	0.425944	0.507331	0.673907	0.439564
-75.1	1.0264	0.644331	0.457169	0.486445	0.653586	0.261784		-75.1	1.49211	0.491536	0.398737	0.878833	0.351059	0.427089	0.505146	0.673228	0.443977
-75	1.01769	0.632547	0.467628	0.493202	0.652768	0.253849		-75	1.48676	0.489115	0.399499	0.878253	0.356917	0.427089	0.514607	0.672939	0.44121
-74.9	1.02228	0.65183	0.467628	0.483067	0.6562	0.257918		-74.9	1.48393	0.489616	0.408778	0.877672	0.346116	0.432628	0.518976	0.673124	0.439903
-74.8	1.01861	0.63254	0.454548	0.510094	0.653947	0.254224		-74.8	1.48341	0.492288	0.404311	0.882567	0.356277	0.424701	0.514245	0.673925	0.439883
-74.7	1.02502	0.640043	0.462394	0.484192	0.652913	0.260382		-74.7	1.48708	0.48828	0.404363	0.881405	0.350052	0.420785	0.515699	0.671994	0.442796
-74.6	1.03144	0.64219	0.472854	0.488699	0.658796	0.259902		-74.6	1.47806	0.497546	0.407064	0.878626	0.355179	0.434539	0.518612	0.675168	0.435833
-74.5	1.02502	0.638976	0.493781	0.490952	0.662183	0.251576		-74.5	1.48414	0.482187	0.405229	0.876262	0.354812	0.428139	0.515336	0.671795	0.440128
-74.4	1.0177	0.650756	0.465007	0.484192	0.654413	0.256149		-74.4	1.48928	0.491619	0.412431	0.882836	0.354538	0.428331	0.508784	0.676506	0.440987
-74.3	1.01953	0.6304	0.478088	0.486445	0.653615	0.253763		-74.3	1.48571	0.487362	0.402702	0.879207	0.354813	0.432724	0.512789	0.673754	0.440345
-74.2	1.03236	0.63147	0.459773	0.499959	0.65589	0.261472		-74.2	1.48655	0.488864	0.403463	0.881073	0.357192	0.426897	0.516065	0.674007	0.440911
-74.1	1.02457	0.643261	0.462394	0.493205	0.655856	0.258192		-74.1	1.48498	0.492371	0.405541	0.877444	0.349961	0.431291	0.520067	0.673598	0.44001
-74	1.02961	0.636832	0.478088	0.486449	0.657745	0.258418		-74	1.48267	0.49479	0.407462	0.879124	0.357284	0.421836	0.509151	0.673861	0.43888
-73.9	1.01953	0.637899	0.472854	0.483067	0.653337	0.255539		-73.9	1.4876	0.490534	0.405973	0.87566	0.357926	0.427184	0.521521	0.674146	0.440212
-73.8	1.02136	0.649686	0.462394	0.479692	0.653283	0.259529		-73.8	1.4855	0.488365	0.401697	0.879062	0.354537	0.423651	0.510242	0.672136	0.44134
-73.7	1.01769	0.633614	0.475467	0.483067	0.65246	0.254146		-73.7	1.49505	0.489449	0.405368	0.879165	0.35994	0.428999	0.510971	0.676328	0.442959
-73.6	1.01861	0.653971	0.470241	0.513472	0.664073	0.249031		-73.6	1.48718	0.494123	0.40883	0.878896	0.352066	0.430527	0.52589	0.675271	0.440188
-73.5	1.01907	0.630403	0.438854	0.472928	0.640313	0.26593		-73.5	1.48299	0.492203	0.402598	0.881136	0.362594	0.433106	0.509514	0.67577	0.437963
-73.4	1.01907	0.650756	0.478088	0.504458	0.663093	0.249174		-73.4	1.49096	0.494206	0.404537	0.87958	0.353714	0.434921	0.514974	0.676319	0.441436
-73.3	1.01998	0.637906	0.475475	0.477435	0.6527	0.256414		-73.3	1.49064	0.49187	0.404311	0.875038	0.356186	0.426515	0.510605	0.674094	0.441696
-73.2	1.00944	0.635762	0.480701	0.484192	0.652525	0.248684		-73.2	1.47753	0.484607	0.40123	0.873607	0.36049	0.427853	0.507694	0.670887	0.436944
-73.1	1.01678	0.646472	0.446701	0.488695	0.649661	0.259414		-73.1	1.48792	0.494708	0.40445	0.872943	0.356369	0.435017	0.516065	0.675234	0.43928
-73	1.02273	0.621834	0.493781	0.48757	0.65648	0.251889		-73	1.4854	0.493373	0.404329	0.881385	0.356002	0.435684	0.515336	0.676028	0.43923
-72.9	1.01632	0.652904	0.446701	0.498834	0.653689	0.257115		-72.9	1.48917	0.495125	0.407428	0.876656	0.355545	0.430813	0.517519	0.67579	0.440266
-72.8	1.01815	0.656118	0.472862	0.472928	0.655015	0.257038		-72.8	1.47942	0.488947	0.402355	0.877174	0.350418	0.430814	0.495684	0.671521	0.438594
-72.7	1.01449	0.655041	0.483313	0.489823	0.660666	0.248906		-72.7	1.48508	0.493288	0.398997	0.877962	0.359481	0.430718	0.50333	0.674255	0.439511
-72.6	1.02136	0.628259	0.454548	0.483067	0.646808	0.261028		-72.6	1.48823	0.482354	0.399257	0.876573	0.353257	0.424224	0.511332	0.670649	0.443039
-72.5	1.02273	0.644331	0.496394	0.492073	0.663883	0.249485		-72.5	1.49033	0.49262	0.405402	0.879476	0.353347	0.434252	0.515338	0.675904	0.441346
-72.4	1.02319	0.63147	0.506862	0.476306	0.659458	0.251606		-72.4	1.48456	0.493706	0.40059	0.873316	0.357743	0.430719	0.513153	0.673439	0.438906
-72.3	1.02549	0.651833	0.462394	0.494323	0.658509	0.258286		-72.3	1.4854	0.493122	0.400416	0.878626	0.358199	0.428521	0.510242	0.674047	0.439953
-72.2	1.01265	0.633614	0.465007	0.480817	0.648022	0.254698		-72.2	1.48529	0.496878	0.401732	0.881468	0.353623	0.436067	0.508786	0.675843	0.439539
-72.1	1.02228	0.640043	0.496402	0.476314	0.658759	0.253075		-72.1	1.48425	0.490701	0.396365	0.876822	0.358932	0.427948	0.509151	0.672502	0.440025
-72	1.02319	0.647545	0.478088	0.492073	0.660225	0.253874		-72	1.48498	0.495876	0.401091	0.876759	0.357742	0.431291	0.510971	0.674623	0.439074
-71.9	1.02548	0.629333	0.470241	0.468421	0.64837	0.262481		-71.9	1.4941	0.494374	0.400417	0.875245	0.35765	0.426515	0.514611	0.674717	0.443059
-71.8	1.01219	0.647545	0.493781	0.481938	0.658864	0.247335		-71.8	1.48225	0.48778	0.406527	0.878211	0.356734	0.427852	0.514609	0.673226	0.438734
-71.7	1.02503	0.632544	0.436242	0.474057	0.641967	0.269159		-71.7	1.48917	0.491704	0.396019	0.875183	0.35179	0.431099	0.522979	0.672495	0.442334
-71.6	1.02182	0.628259	0.501628	0.498834	0.662635	0.246947		-71.6	1.48005	0.491368	0.402528	0.875142	0.358841	0.420977	0.513152	0.671484	0.438299
-71.5	1.02411	0.627185	0.483313	0.49658	0.657797	0.252691		-71.5	1.479	0.491285	0.400624	0.879725	0.35994	0.428714	0.505145	0.673215	0.437553
-71.4	1.0264	0.634688	0.480701	0.486445	0.657059	0.256337		-71.4	1.48519	0.488948	0.39666	0.877195	0.364608	0.424796	0.517155	0.672899	0.440067
-71.3	1.01907	0.623974	0.457161	0.469553	0.642439	0.262303		-71.3	1.4812	0.491618	0.397785	0.874022	0.352798	0.428043	0.511697	0.670911	0.439261
-71.2	1.02411	0.629333	0.470241	0.478563	0.650562	0.259543		-71.2	1.47921	0.491702	0.399551	0.871346	0.357467	0.424701	0.509151	0.670663	0.437754
-71.1	1.01998	0.629326	0.465007	0.489823	0.651035	0.256379		-71.1	1.48414	0.49237	0.398148	0.875619	0.363784	0.434155	0.512789	0.674703	0.438136
-71	1.02181	0.6304	0.475467	0.483067	0.652687	0.25621		-71	1.48361	0.492538	0.404346	0.874893	0.35408	0.430718	0.509877	0.673365	0.438864
-70.9	1.01769	0.643257	0.480709	0.498834	0.660123	0.249228		-70.9	1.47973	0.487862	0.398304	0.878398	0.353714	0.429954	0.515338	0.671328	0.439031
-70.8	1.02548	0.643261	0.472854	0.470678	0.653069	0.261109		-70.8	1.48613	0.491702	0.397127	0.871388	0.359115	0.421166	0.508421	0.671105	0.44078
-70.7	1.0264	0.643257	0.465007	0.496577	0.657811	0.257708		-70.7	1.48246	0.494374	0.4022	0.877776	0.355087	0.425751	0.508421	0.672941	0.439227
-70.6	1.01678	0.636832	0.457161	0.479688	0.647614	0.258759		-70.6	1.48246	0.485025	0.402009	0.879476	0.357101	0.426612	0.516063	0.672114	0.439801
-70.5	1.01403	0.629326	0.457161	0.47406	0.643643	0.258794		-70.5	1.48078	0.487612	0.401957	0.873897	0.359665	0.428044	0.504419	0.671993	0.437923
-70.4	1.02181	0.643261	0.457161	0.478563	0.6502	0.261323		-70.4	1.48026	0.490033	0.401144	0.877506	0.353714	0.428139	0.505512	0.671799	0.438808
-70.3	1.01815	0.618616	0.449314	0.480817	0.641724	0.261498		-70.3	1.48036	0.490117	0.400434	0.876905	0.359939	0.425657	0.501507	0.672236	0.438254
-70.2	1.01265	0.634688	0.451927	0.46955	0.642205	0.260323		-70.2	1.48739	0.493873	0.398426	0.875308	0.359938	0.431865	0.505145	0.674467	0.43995
-70.1	1.01632	0.645401	0.449314	0.484188	0.648805	0.259469		-70.1	1.48445	0.491202	0.400503	0.877008	0.355271	0.43091	0.498959	0.673224	0.439759
-70	1.02411	0.635762	0.449314	0.463925	0.643277	0.267631		-70	1.48403	0.494624	0.396867	0.881384	0.352798	0.428999	0.502237	0.673118	0.440757
-69.9	1.02594	0.632544	0.451927	0.480813	0.647807	0.264245		-69.9	1.48571	0.489365	0.399534	0.876324	0.353347	0.431768	0.503691	0.672675	0.440617
-69.8	1.02182	0.634688	0.441467	0.493198	0.647792	0.262384		-69.8	1.48739	0.493205	0.398356	0.876656	0.357101	0.427184	0.499687	0.673316	0.441063
-69.7	1.02594	0.615398	0.446701	0.46505	0.638273	0.269269		-69.7	1.47816	0.491536	0.399516	0.878626	0.360215	0.429094	0.499324	0.672858	0.437175
-69.6	1.01586	0.64005	0.449314	0.50108	0.651576	0.255861		-69.6	1.4854	0.496877	0.396764	0.87705	0.355637	0.429095	0.489498	0.67347	0.440264
-69.5	1.02044	0.618616	0.436233	0.476306	0.637899	0.266766		-69.5	1.48687	0.493957	0.401473	0.877299	0.357741	0.429572	0.510969	0.674485	0.440121
-69.4	1.02411	0.643257	0.496394	0.486441	0.66255	0.251475		-69.4	1.48739	0.493122	0.400832	0.878481	0.354448	0.429285	0.510606	0.673927	0.441079
-69.3	1.01724	0.643261	0.425774	0.486441	0.643178	0.265676		-69.3	1.4898	0.496544	0.396694	0.875204	0.359391	0.430815	0.505876	0.674742	0.441026
-69.2	1.02961	0.628256	0.454548	0.463918	0.644082	0.269111		-69.2	1.48383	0.492622	0.397993	0.873089	0.35939	0.426134	0.497869	0.672175	0.439301
-69.1	1.02182	0.636832	0.472862	0.480813	0.653081	0.257155		-69.1	1.49295	0.489199	0.402199	0.878999	0.350601	0.435971	0.501506	0.674986	0.443163
-69	1.02686	0.636828	0.428386	0.476314	0.642097	0.271555		-69	1.4812	0.495876	0.40078	0.877133	0.351976	0.426325	0.516791	0.672215	0.439144
-68.9	1.01724	0.649686	0.457161	0.475181	0.649816	0.259879		-68.9	1.48445	0.495126	0.402598	0.878439	0.352066	0.429764	0.510607	0.673741	0.439904
-68.8	1.02273	0.643257	0.444088	0.488695	0.649694	0.262929		-68.8	1.49306	0.487613	0.400641	0.872425	0.354812	0.429093	0.502237	0.67294	0.443067
-68.7	1.03144	0.634688	0.428395	0.474057	0.642146	0.274197		-68.7	1.49043	0.500132	0.398858	0.873151	0.350143	0.427567	0.494959	0.673381	0.442214
-68.6	1.02411	0.65076	0.451935	0.485313	0.653029	0.262217		-68.6	1.4832	0.486693	0.39711	0.880016	0.362228	0.431195	0.518612	0.673406	0.439351
-68.5	1.02228	0.642187	0.446701	0.469553	0.645179	0.266114		-68.5	1.48928	0.497629	0.39981	0.877133	0.348954	0.423267	0.495688	0.672679	0.442886
-68.4	1.02044	0.650763	0.472862	0.488691	0.65819	0.254531		-68.4	1.48655	0.490868	0.402546	0.875473	0.351243	0.431768	0.513153	0.673075	0.440658
-68.3	1.01815	0.657185	0.472854	0.476306	0.656125	0.256248		-68.3	1.48729	0.490868	0.4031	0.878937	0.35051	0.422026	0.515338	0.672121	0.442374
-68.2	1.02411	0.655041	0.467628	0.472932	0.654928	0.261088		-68.2	1.49494	0.492372	0.395257	0.879269	0.347213	0.42919	0.509878	0.673041	0.445755
-68.1	1.02273	0.646472	0.438854	0.492077	0.650034	0.263607		-68.1	1.49012	0.49571	0.400105	0.873711	0.356369	0.433584	0.504056	0.674933	0.440777
-68	1.02365	0.668969	0.478088	0.488695	0.66485	0.254731		-68	1.48729	0.4902	0.406025	0.874851	0.354447	0.435111	0.507693	0.674654	0.43967
-67.9	1.0177	0.629329	0.465007	0.475181	0.646803	0.258438		-67.9	1.48466	0.49237	0.397075	0.873607	0.355087	0.424604	0.507332	0.671234	0.44058
-67.8	1.01219	0.677545	0.472854	0.477431	0.660006	0.253445		-67.8	1.49085	0.492788	0.403463	0.87678	0.354355	0.429858	0.506605	0.674683	0.441853
-67.7	1.02319	0.651827	0.436242	0.495455	0.651678	0.263843		-67.7	1.48854	0.491203	0.402234	0.88406	0.349961	0.431864	0.509879	0.674644	0.442382
-67.6	1.01815	0.655044	0.491169	0.480817	0.661295	0.250931		-67.6	1.49243	0.492955	0.402979	0.877236	0.357467	0.427471	0.499325	0.675089	0.442339
-67.5	1.02319	0.649686	0.438854	0.488695	0.650107	0.264496		-67.5	1.48718	0.501052	0.395119	0.876697	0.351059	0.425942	0.513882	0.672842	0.44178
-67.4	1.02869	0.662543	0.465016	0.48757	0.660955	0.260568		-67.4	1.48771	0.498548	0.397976	0.878502	0.356185	0.434825	0.511333	0.675623	0.440251
-67.3	1.0044	0.648616	0.462394	0.495452	0.652716	0.248096		-67.3	1.48498	0.493289	0.398685	0.88041	0.353622	0.42728	0.499689	0.673044	0.440966
-67.2	1.01769	0.644328	0.451927	0.483063	0.649253	0.259698		-67.2	1.48959	0.490368	0.398443	0.876117	0.351333	0.42623	0.501507	0.672014	0.442985
-67.1	1.01494	0.644328	0.465007	0.476306	0.650146	0.25665		-67.1	1.48477	0.48995	0.400468	0.874208	0.359391	0.435111	0.515701	0.673983	0.438673
-67	1.0232	0.646475	0.459773	0.492077	0.65538	0.258391		-67	1.48456	0.488113	0.397958	0.871927	0.353805	0.434157	0.507695	0.671753	0.439762
-66.9	1.01907	0.634688	0.459782	0.489823	0.65084	0.257088		-66.9	1.48812	0.49504	0.406043	0.879269	0.353988	0.427376	0.505511	0.674974	0.440905
-66.8	1.01953	0.660403	0.480701	0.486441	0.661768	0.252664		-66.8	1.49054	0.488364	0.397197	0.883272	0.357193	0.42852	0.502964	0.674181	0.443224
-66.7	1.01632	0.629329	0.454548	0.498834	0.649757	0.255387		-66.7	1.48603	0.493122	0.404952	0.876759	0.35344	0.429667	0.520432	0.673995	0.440014
-66.6	1.01907	0.618616	0.493781	0.489823	0.655322	0.249762		-66.6	1.48278	0.492705	0.400745	0.876034	0.355362	0.436448	0.506236	0.674012	0.438277
-66.5	1.02686	0.658262	0.454548	0.48757	0.65681	0.262355		-66.5	1.49085	0.49095	0.406285	0.879207	0.354996	0.433679	0.518974	0.675995	0.441369
-66.4	1.01128	0.629326	0.478088	0.480813	0.649876	0.251082		-66.4	1.48603	0.496377	0.40355	0.877444	0.351059	0.431577	0.519702	0.674339	0.44012
-66.3	1.0209	0.643254	0.454548	0.479685	0.649597	0.261292		-66.3	1.48781	0.48661	0.392678	0.87902	0.356369	0.42919	0.506238	0.671946	0.442578
-66.2	1.02594	0.632544	0.454548	0.495452	0.652122	0.26058		-66.2	1.48666	0.495042	0.405783	0.876303	0.352157	0.430623	0.525528	0.674428	0.440027
-66.1	1.02548	0.646475	0.499015	0.505587	0.669141	0.247108		-66.1	1.48299	0.487863	0.393509	0.879704	0.34932	0.430909	0.521159	0.670715	0.441484
-66	1.02182	0.622904	0.472862	0.481938	0.64988	0.257297		-66	1.48278	0.481769	0.395448	0.878605	0.358109	0.429476	0.521156	0.67103	0.440466
-65.9	1.02548	0.632544	0.465007	0.506715	0.657438	0.25549		-65.9	1.48057	0.492538	0.394323	0.877651	0.353806	0.429763	0.513518	0.671442	0.43939
-65.8	1.02869	0.634688	0.472862	0.475181	0.652855	0.261756		-65.8	1.48141	0.489449	0.40097	0.880783	0.349137	0.433297	0.514971	0.672508	0.439713
-65.7	1.01953	0.650756	0.449314	0.485317	0.651228	0.260729		-65.7	1.4812	0.48586	0.401611	0.875598	0.350876	0.427375	0.521888	0.670421	0.439765
-65.6	1.02778	0.644328	0.459782	0.497709	0.657399	0.259425		-65.6	1.48508	0.492955	0.403013	0.874063	0.353622	0.434442	0.518612	0.673863	0.439118
-65.5	1.02548	0.625045	0.475475	0.490945	0.654237	0.256448		-65.5	1.47973	0.4907	0.394894	0.882401	0.358292	0.432246	0.512059	0.673045	0.438691
-65.4	1.02594	0.602537	0.459773	0.504462	0.648179	0.258806		-65.4	1.49379	0.496711	0.405247	0.875764	0.358932	0.432532	0.517156	0.677163	0.441347
-65.3	1.02182	0.643257	0.483322	0.494323	0.66068	0.251565		-65.3	1.48383	0.48803	0.397058	0.877257	0.351241	0.428904	0.51388	0.671053	0.441045
-65.2	1.02182	0.65183	0.467628	0.483067	0.656086	0.257701		-65.2	1.48445	0.49212	0.399395	0.880741	0.356828	0.430718	0.517158	0.674043	0.439966
-65.1	1.02319	0.642183	0.459773	0.50559	0.657685	0.255694		-65.1	1.48036	0.491703	0.398893	0.878024	0.361862	0.437404	0.512788	0.674708	0.436845
-65	1.01907	0.634688	0.451927	0.483067	0.647188	0.260458		-65	1.48498	0.493287	0.398703	0.882712	0.349137	0.43282	0.521159	0.673606	0.441224
-64.9	1.01449	0.656115	0.496394	0.486441	0.663359	0.246658		-64.9	1.48844	0.495375	0.399689	0.875764	0.357375	0.428712	0.522253	0.674226	0.440816
-64.8	1.02319	0.631477	0.428386	0.499959	0.645754	0.265311		-64.8	1.48854	0.496461	0.3973	0.877382	0.348037	0.428712	0.510969	0.672739	0.442569
-64.7	1.02136	0.655048	0.467628	0.494327	0.65959	0.254988		-64.7	1.48603	0.488113	0.397646	0.874001	0.361495	0.427184	0.522979	0.672411	0.4402
-64.6	1.01907	0.647545	0.472854	0.50559	0.661264	0.250296		-64.6	1.49033	0.491368	0.398703	0.87452	0.350877	0.432246	0.516794	0.673007	0.4424
-64.5	1.0264	0.640043	0.459782	0.475185	0.650353	0.263641		-64.5	1.48173	0.494374	0.39775	0.87987	0.356644	0.433105	0.522615	0.673912	0.438664
-64.4	1.01907	0.645405	0.488547	0.494323	0.661836	0.248982		-64.4	1.49012	0.488029	0.391847	0.878398	0.358475	0.433871	0.520068	0.673456	0.442547
-64.3	1.01357	0.636832	0.449314	0.489823	0.647385	0.257074		-64.3	1.48424	0.492288	0.399031	0.874084	0.356278	0.431672	0.519339	0.672933	0.439277
-64.2	1.02182	0.656111	0.478088	0.49658	0.66315	0.252116		-64.2	1.48036	0.49354	0.396088	0.874893	0.357835	0.431005	0.511334	0.672287	0.438034
-64.1	1.01769	0.647542	0.465016	0.481938	0.653047	0.256665		-64.1	1.48812	0.491536	0.39872	0.878253	0.359665	0.426134	0.522616	0.673739	0.441324
-64	1.02319	0.643257	0.49116	0.499959	0.664392	0.249153		-64	1.47931	0.492204	0.394254	0.873379	0.356094	0.431865	0.520429	0.671185	0.438004
-63.9	1.01678	0.646472	0.438854	0.49883	0.650233	0.259469		-63.9	1.48928	0.495625	0.398685	0.877651	0.355454	0.429284	0.520433	0.67433	0.441617
-63.8	1.02273	0.622901	0.491169	0.481938	0.654685	0.253672		-63.8	1.47795	0.494123	0.39022	0.870994	0.35582	0.425752	0.510969	0.669143	0.43835
-63.7	1.01494	0.643261	0.457169	0.492077	0.651862	0.255172		-63.7	1.48781	0.494707	0.40419	0.872736	0.357284	0.429477	0.511334	0.674368	0.439734
-63.6	1.02594	0.636828	0.499015	0.480817	0.660651	0.253294		-63.6	1.48131	0.492455	0.400572	0.874914	0.360213	0.425369	0.507695	0.672472	0.438201
-63.5	1.01678	0.649686	0.485935	0.47856	0.657739	0.252054		-63.5	1.47963	0.496461	0.394496	0.873586	0.355088	0.42814	0.515338	0.671233	0.43832
-63.4	1.01907	0.662543	0.451927	0.494327	0.656966	0.257967		-63.4	1.48309	0.490451	0.397491	0.873234	0.359116	0.428139	0.510605	0.67192	0.4391
-63.3	1.02273	0.65076	0.493781	0.477435	0.661177	0.253387		-63.3	1.48561	0.491536	0.39846	0.876034	0.353988	0.427949	0.505876	0.672262	0.440834
-63.2	1.02319	0.648612	0.488547	0.478563	0.659729	0.254528		-63.2	1.49232	0.49429	0.397491	0.874229	0.359023	0.432247	0.519706	0.674934	0.441847
-63.1	1.02411	0.64219	0.472854	0.493205	0.65809	0.255423		-63.1	1.48666	0.487779	0.398079	0.875764	0.363784	0.419639	0.513518	0.67195	0.441098
-63	1.01953	0.650756	0.49116	0.487574	0.662255	0.250043		-63	1.48005	0.493623	0.393734	0.875515	0.353804	0.431101	0.517883	0.671304	0.438837
-62.9	1.02273	0.636828	0.465007	0.48982	0.653598	0.257509		-62.9	1.48099	0.491619	0.393197	0.873234	0.358292	0.421452	0.511698	0.669798	0.439634
-62.8	1.03236	0.630396	0.465016	0.486449	0.653556	0.262997		-62.8	1.48844	0.492453	0.399066	0.876863	0.357925	0.429859	0.510241	0.674101	0.441026
-62.7	1.02732	0.647542	0.465007	0.472932	0.653199	0.263254		-62.7	1.48529	0.495792	0.395552	0.877008	0.355179	0.425942	0.50333	0.672461	0.440878
-62.6	1.02503	0.641117	0.446701	0.49658	0.652357	0.261771		-62.6	1.48729	0.496627	0.399101	0.872342	0.355911	0.424319	0.504054	0.672597	0.440752
-62.5	1.02503	0.637902	0.488547	0.49658	0.662014	0.251541		-62.5	1.48435	0.491954	0.393059	0.87539	0.360213	0.431768	0.513151	0.672789	0.439641
-62.4	1.02319	0.649686	0.465007	0.502208	0.660023	0.254909		-62.4	1.48278	0.489699	0.399568	0.874872	0.355636	0.421071	0.504417	0.670604	0.440229
-62.3	1.02411	0.608973	0.451935	0.479688	0.641176	0.264301		-62.3	1.48403	0.493789	0.399447	0.875805	0.348038	0.422122	0.511335	0.67054	0.441443
-62.2	1.02961	0.656115	0.478088	0.490948	0.66369	0.257061		-62.2	1.4876	0.494708	0.397422	0.875017	0.356094	0.41983	0.503691	0.671778	0.441957
-62.1	1.01724	0.623971	0.451927	0.477435	0.642642	0.260982		-62.1	1.49022	0.491035	0.399551	0.87705	0.359299	0.427566	0.501143	0.674121	0.441818
-62	1.02411	0.649689	0.485935	0.501083	0.665204	0.250418		-62	1.48771	0.492705	0.395102	0.876345	0.352616	0.419066	0.521887	0.67059	0.443153
-61.9	1.01861	0.629329	0.459773	0.463921	0.642908	0.262622		-61.9	1.48928	0.491953	0.394513	0.876137	0.35765	0.430623	0.506601	0.673359	0.441837
-61.8	1.02228	0.644331	0.449314	0.476306	0.648057	0.263977		-61.8	1.48414	0.490451	0.397595	0.874913	0.352341	0.424702	0.505876	0.67069	0.440983
-61.7	1.01173	0.622901	0.449314	0.47631	0.640065	0.259252		-61.7	1.48875	0.498215	0.393215	0.872653	0.356186	0.423173	0.506968	0.672033	0.442024
-61.6	1.02503	0.62183	0.462394	0.492073	0.650332	0.259215		-61.6	1.48739	0.495793	0.3973	0.881094	0.360581	0.422218	0.502963	0.674063	0.441461
-61.5	1.01586	0.645401	0.454548	0.47856	0.648593	0.25914		-61.5	1.48676	0.491787	0.399118	0.878294	0.351609	0.43473	0.506604	0.673717	0.440968
-61.4	1.01861	0.663617	0.438854	0.479688	0.650192	0.264352		-61.4	1.48823	0.496961	0.3973	0.878211	0.354629	0.430336	0.497869	0.674278	0.44135
-61.3	1.01678	0.626115	0.465007	0.484195	0.648023	0.256121		-61.3	1.49368	0.497962	0.399308	0.875121	0.354813	0.426419	0.513153	0.674552	0.443159
-61.2	1.01128	0.62076	0.465016	0.475181	0.643059	0.255581		-61.2	1.48382	0.494707	0.396244	0.876739	0.356278	0.430336	0.510606	0.673021	0.439665
-61.1	1.01311	0.635758	0.436233	0.495455	0.645139	0.25919		-61.1	1.48833	0.489699	0.397335	0.875328	0.349778	0.428045	0.501871	0.67142	0.442664
-61	1.02549	0.634688	0.449314	0.47856	0.647012	0.265114		-61	1.49085	0.488114	0.396642	0.878045	0.353805	0.428617	0.506601	0.672679	0.443416
-60.9	1.0209	0.627185	0.46762	0.479688	0.648849	0.258426		-60.9	1.49033	0.495375	0.402476	0.87819	0.36003	0.436162	0.499689	0.677094	0.440183
-60.8	1.02686	0.622901	0.457169	0.494323	0.650313	0.260881		-60.8	1.48498	0.498798	0.399707	0.879124	0.348954	0.426229	0.504784	0.672965	0.441075
-60.7	1.01403	0.62183	0.44408	0.479688	0.639907	0.260967		-60.7	1.48582	0.493539	0.396625	0.87649	0.355179	0.429954	0.509878	0.672934	0.440625
-60.6	1.01816	0.647545	0.465007	0.48081	0.65288	0.257138		-60.6	1.48676	0.492955	0.398633	0.880327	0.360854	0.432533	0.501144	0.675344	0.440026
-60.5	1.02961	0.626112	0.436242	0.481942	0.643476	0.26984		-60.5	1.49117	0.495627	0.393699	0.874603	0.353348	0.430049	0.508786	0.673082	0.44288
-60.4	1.01953	0.640043	0.49116	0.504462	0.663798	0.246508		-60.4	1.49012	0.491786	0.398737	0.873773	0.357284	0.430813	0.503326	0.673752	0.441447
-60.3	1.02548	0.618612	0.446701	0.48982	0.645155	0.263861		-60.3	1.49159	0.495625	0.400676	0.873877	0.355453	0.429858	0.502963	0.674513	0.441814
-60.2	1.02044	0.627185	0.457161	0.494323	0.649778	0.257662		-60.2	1.49106	0.495876	0.396591	0.870786	0.350601	0.432055	0.50551	0.672828	0.442292
-60.1	1.0264	0.647545	0.441467	0.485317	0.650183	0.266014		-60.1	1.49201	0.489532	0.398062	0.876573	0.356094	0.424415	0.503692	0.672781	0.443551
-60	1.03052	0.638969	0.451935	0.487566	0.652249	0.2649		-60	1.48582	0.498715	0.404433	0.87705	0.345932	0.43196	0.503326	0.673984	0.440427
-59.9	1.02778	0.65076	0.457161	0.484192	0.654973	0.262867		-59.9	1.49096	0.492788	0.394461	0.878667	0.356644	0.428426	0.505876	0.673657	0.443015
-59.8	1.01632	0.64005	0.467628	0.486445	0.652611	0.254475		-59.8	1.4898	0.493456	0.403792	0.877693	0.356368	0.433392	0.521888	0.675751	0.440772
-59.7	1.03144	0.645398	0.467628	0.502205	0.661668	0.258249		-59.7	1.48687	0.494958	0.393821	0.874022	0.360672	0.435398	0.508058	0.674289	0.439641
-59.6	1.01815	0.655044	0.465007	0.48307	0.655318	0.256603		-59.6	1.49117	0.487612	0.402061	0.874125	0.351517	0.428331	0.51861	0.672469	0.442908
-59.5	1.02273	0.648616	0.472862	0.486445	0.657664	0.256142		-59.5	1.48592	0.488864	0.397006	0.878585	0.353804	0.433487	0.499325	0.672945	0.441008
-59.4	1.03052	0.658259	0.457169	0.493198	0.659788	0.262205		-59.4	1.49641	0.489032	0.400313	0.870911	0.350327	0.433201	0.505876	0.673366	0.444297
-59.3	1.01998	0.640043	0.470241	0.480813	0.65277	0.256836		-59.3	1.48886	0.496044	0.394946	0.88099	0.361037	0.433393	0.516792	0.675878	0.440953
-59.2	1.02548	0.655041	0.465007	0.499955	0.661372	0.256407		-59.2	1.48938	0.48586	0.401473	0.874893	0.356827	0.424796	0.498959	0.672205	0.442167
-59.1	1.02594	0.67326	0.462394	0.474057	0.658914	0.263128		-59.1	1.4918	0.487195	0.396261	0.878937	0.357192	0.430718	0.513153	0.673683	0.443256
-59	1.01403	0.646468	0.459782	0.490948	0.652806	0.254281		-59	1.49001	0.488781	0.40239	0.877838	0.354904	0.428998	0.514972	0.673821	0.44212
-58.9	1.01953	0.662543	0.451927	0.475181	0.652294	0.262349		-58.9	1.48666	0.490868	0.398806	0.877838	0.353441	0.433201	0.505511	0.673469	0.440902
-58.8	1.02594	0.644328	0.465007	0.48757	0.655712	0.259384		-58.8	1.48634	0.486528	0.401317	0.876511	0.359298	0.429666	0.52298	0.673277	0.44026
-58.7	1.01769	0.670046	0.459773	0.513472	0.665246	0.251327		-58.7	1.48288	0.490953	0.399707	0.875577	0.36113	0.432437	0.51388	0.673781	0.438156
-58.6	1.02136	0.646475	0.457161	0.483063	0.652015	0.260102		-58.6	1.48383	0.49045	0.399759	0.875971	0.359573	0.429953	0.514244	0.673255	0.439074
-58.5	1.00944	0.655041	0.467628	0.489823	0.655484	0.250347		-58.5	1.49075	0.496795	0.398928	0.873171	0.354995	0.43511	0.504056	0.674958	0.441053
-58.4	1.02228	0.651833	0.465007	0.48757	0.656672	0.257566		-58.4	1.48561	0.487696	0.398529	0.876199	0.355362	0.431865	0.518975	0.672543	0.44053
-58.3	1.01998	0.666832	0.470241	0.495455	0.663128	0.25343		-58.3	1.48477	0.494875	0.40123	0.880534	0.360031	0.435016	0.511698	0.676076	0.43867
-58.2	1.0154	0.664691	0.462394	0.490948	0.658358	0.254262		-58.2	1.48194	0.491035	0.398633	0.8723	0.356551	0.426325	0.509877	0.67113	0.438966
-58.1	1.02457	0.660403	0.485935	0.486449	0.664339	0.253807		-58.1	1.48425	0.491953	0.400538	0.874644	0.354263	0.430145	0.503326	0.672631	0.439628
-58	1.01769	0.647545	0.462394	0.494323	0.655489	0.254634		-58	1.48194	0.489365	0.403308	0.872777	0.360213	0.43282	0.528438	0.673403	0.437325
-57.9	1.02457	0.648616	0.478088	0.481938	0.658302	0.256792		-57.9	1.48781	0.486194	0.401888	0.878688	0.357285	0.432724	0.509878	0.674098	0.440913
-57.8	1.01861	0.632544	0.488547	0.495455	0.658789	0.248877		-57.8	1.48351	0.493289	0.398564	0.874955	0.356003	0.436162	0.518976	0.673747	0.438611
-57.7	1.01724	0.641113	0.472854	0.483067	0.653568	0.254387		-57.7	1.48561	0.487612	0.405627	0.879124	0.352525	0.422982	0.518976	0.672246	0.441336
-57.6	1.01907	0.653971	0.480701	0.487566	0.660326	0.252221		-57.6	1.47428	0.486945	0.401559	0.875308	0.353347	0.433775	0.520067	0.670869	0.43604
-57.5	1.0319	0.641113	0.472854	0.471803	0.654418	0.263934		-57.5	1.48928	0.486611	0.39775	0.873296	0.35463	0.426134	0.521887	0.671283	0.442542
-57.4	1.0264	0.641113	0.485935	0.493205	0.661664	0.253453		-57.4	1.48089	0.491452	0.403481	0.87145	0.355453	0.430909	0.512425	0.672272	0.437517
-57.3	1.02915	0.640043	0.475475	0.490952	0.658905	0.257742		-57.3	1.48781	0.489031	0.397785	0.877319	0.350876	0.43387	0.516066	0.672782	0.441859
-57.2	1.02319	0.653974	0.480701	0.47856	0.659107	0.256262		-57.2	1.47816	0.48152	0.401282	0.875141	0.354995	0.426803	0.50151	0.66965	0.438478
-57.1	1.03053	0.643261	0.441467	0.481938	0.649298	0.268685		-57.1	1.48152	0.487695	0.400988	0.881758	0.357468	0.426706	0.526616	0.672689	0.439507
-57	1.0209	0.640043	0.459773	0.486445	0.65179	0.258579		-57	1.48739	0.48828	0.40104	0.875805	0.352157	0.432818	0.517156	0.672915	0.441151
-56.9	1.02869	0.645401	0.454548	0.515725	0.661092	0.257662		-56.9	1.47858	0.490702	0.402823	0.882546	0.357192	0.429094	0.514608	0.673489	0.437794
-56.8	1.02228	0.649686	0.483322	0.475181	0.657616	0.256061		-56.8	1.48036	0.487362	0.399603	0.880244	0.350967	0.430336	0.512062	0.671479	0.439675
-56.7	1.03144	0.643257	0.457169	0.48532	0.654297	0.264433		-56.7	1.48561	0.489616	0.406112	0.877319	0.353897	0.428426	0.528073	0.673496	0.440132
-56.6	1.02824	0.640039	0.451927	0.492073	0.653069	0.262867		-56.6	1.47963	0.486193	0.402476	0.879061	0.352616	0.425274	0.512789	0.670875	0.439359
-56.5	1.02686	0.63254	0.470241	0.514597	0.66106	0.253302		-56.5	1.48204	0.486361	0.406579	0.877133	0.356003	0.430144	0.509152	0.673044	0.43852
-56.4	1.02961	0.645401	0.459773	0.484188	0.654743	0.263132		-56.4	1.47963	0.492203	0.407168	0.881426	0.357375	0.426611	0.512424	0.674069	0.437668
-56.3	1.02273	0.660406	0.475475	0.492077	0.662673	0.254162		-56.3	1.49043	0.486278	0.40123	0.882732	0.350694	0.423365	0.510605	0.672455	0.444321
-56.2	1.02045	0.640046	0.459782	0.489823	0.652524	0.257645		-56.2	1.48089	0.488029	0.403567	0.882795	0.353623	0.429285	0.508785	0.673031	0.439296
-56.1	1.02961	0.617546	0.499007	0.495452	0.660403	0.252591		-56.1	1.48603	0.491369	0.399343	0.88182	0.356827	0.430432	0.516793	0.674303	0.440748
-56	1.0154	0.656118	0.449322	0.490948	0.652948	0.257612		-56	1.48236	0.48828	0.398633	0.874188	0.359756	0.42709	0.521886	0.671717	0.43898
-55.9	1.01724	0.647542	0.475475	0.488699	0.657238	0.252412		-55.9	1.47973	0.489115	0.406129	0.879331	0.35701	0.42919	0.519339	0.673418	0.437657
-55.8	1.02319	0.658255	0.462394	0.483067	0.656727	0.25963		-55.8	1.48508	0.485609	0.39981	0.875681	0.360031	0.430814	0.509879	0.672838	0.439753
-55.7	1.02044	0.655041	0.451935	0.493202	0.655155	0.258819		-55.7	1.48655	0.490451	0.408189	0.876946	0.352616	0.422791	0.511697	0.672924	0.440944
-55.6	1.0264	0.662547	0.462394	0.47856	0.657476	0.26217		-55.6	1.48519	0.493039	0.401074	0.878978	0.352249	0.421645	0.510244	0.672029	0.441466
-55.5	1.01173	0.649686	0.480701	0.472932	0.653763	0.252197		-55.5	1.48645	0.492203	0.403048	0.87369	0.359298	0.424701	0.524799	0.673231	0.439908
-55.4	1.01174	0.655044	0.483313	0.490952	0.660262	0.247345		-55.4	1.48319	0.491285	0.406822	0.882567	0.356551	0.432248	0.497505	0.675444	0.438696
-55.3	1.01998	0.642187	0.480701	0.503337	0.661552	0.249391		-55.3	1.48592	0.496794	0.400538	0.876179	0.357469	0.425274	0.523343	0.673696	0.440076
-55.2	1.01128	0.638973	0.496402	0.483067	0.65743	0.246226		-55.2	1.48508	0.490868	0.403377	0.878502	0.354172	0.425657	0.508786	0.672943	0.440547
-55.1	1.02319	0.655041	0.475475	0.475181	0.657222	0.25827		-55.1	1.48571	0.490201	0.401593	0.87875	0.353256	0.425753	0.515336	0.672544	0.441198
-55	1.02365	0.647545	0.459782	0.483063	0.653511	0.260527		-55	1.4832	0.491618	0.40168	0.873731	0.356735	0.428522	0.5117	0.67258	0.438866
-54.9	1.01769	0.651833	0.491169	0.483063	0.66094	0.250212		-54.9	1.48613	0.492704	0.40471	0.8751	0.354995	0.423555	0.520432	0.672866	0.440424
-54.8	1.02274	0.646475	0.470241	0.480813	0.655067	0.258057		-54.8	1.48278	0.495709	0.400711	0.880347	0.353806	0.430051	0.511695	0.6739	0.439365
-54.7	1.02228	0.631477	0.478088	0.463925	0.648941	0.260196		-54.7	1.48959	0.49262	0.403429	0.877589	0.357285	0.427088	0.502599	0.674601	0.441366
-54.6	1.01998	0.656115	0.472862	0.48532	0.65857	0.255035		-54.6	1.48435	0.493622	0.399499	0.879767	0.35289	0.43196	0.512422	0.673681	0.440134
-54.5	1.02549	0.646472	0.485935	0.479688	0.659395	0.255977		-54.5	1.48739	0.491119	0.407826	0.87284	0.356919	0.425465	0.517521	0.673593	0.439942
-54.4	1.02594	0.638973	0.478088	0.489823	0.658207	0.255862		-54.4	1.48372	0.490451	0.408916	0.875888	0.350694	0.431195	0.505147	0.673477	0.439055
-54.3	1.01907	0.644328	0.480701	0.470682	0.653695	0.256259		-54.3	1.48257	0.489283	0.407151	0.874416	0.357742	0.421166	0.509513	0.672054	0.438907
-54.2	1.02319	0.629326	0.485935	0.472928	0.652845	0.256865		-54.2	1.48739	0.491536	0.398495	0.873897	0.356552	0.427375	0.508059	0.672541	0.440986
-54.1	1.01953	0.655044	0.493781	0.488695	0.664262	0.249122		-54.1	1.4875	0.497795	0.406043	0.877465	0.353164	0.430144	0.505146	0.675351	0.440094
-54	1.0264	0.637902	0.472862	0.493202	0.657592	0.256617		-54	1.48194	0.489533	0.400243	0.876386	0.352433	0.424891	0.510969	0.670904	0.440022
-53.9	1.01586	0.618612	0.501628	0.479685	0.653947	0.248863		-53.9	1.48131	0.492789	0.40052	0.881198	0.358657	0.430527	0.507332	0.674166	0.438412
-53.8	1.01586	0.647545	0.472862	0.489816	0.656521	0.252143		-53.8	1.48078	0.487445	0.406406	0.876469	0.348403	0.425944	0.506238	0.670909	0.439497
-53.7	1.02274	0.625045	0.493781	0.484192	0.656439	0.252512		-53.7	1.47994	0.49813	0.400295	0.878813	0.357927	0.431291	0.501143	0.6744	0.437298
-53.6	1.01998	0.630403	0.472854	0.484192	0.651859	0.25569		-53.6	1.4854	0.496293	0.402113	0.878606	0.35234	0.424988	0.500052	0.67329	0.440727
-53.5	1.02503	0.633617	0.467628	0.483067	0.652335	0.259498		-53.5	1.48299	0.490951	0.40007	0.878481	0.35884	0.428043	0.509151	0.673229	0.439234
-53.4	1.01448	0.651827	0.519934	0.468425	0.663667	0.2463		-53.4	1.48708	0.489783	0.404779	0.877278	0.353074	0.427184	0.516791	0.673196	0.441076
-53.3	1.02228	0.638969	0.491169	0.490945	0.66084	0.250843		-53.3	1.48613	0.489198	0.402857	0.879476	0.354263	0.432819	0.508423	0.674124	0.44042
-53.2	1.01723	0.622897	0.457169	0.484188	0.645372	0.258319		-53.2	1.49295	0.485776	0.404883	0.875349	0.356278	0.432914	0.511694	0.674691	0.442298
-53.1	1.02594	0.632544	0.472854	0.48081	0.653037	0.259233		-53.1	1.48026	0.491952	0.402044	0.873607	0.356461	0.42728	0.515702	0.671934	0.437876
-53	1.03145	0.65183	0.457161	0.484192	0.656157	0.264595		-53	1.4854	0.487195	0.399672	0.876967	0.358567	0.429477	0.509514	0.672879	0.440226
-52.9	1.01953	0.637899	0.465016	0.45829	0.645183	0.263044		-52.9	1.48844	0.490367	0.402286	0.877257	0.353164	0.436448	0.506966	0.67466	0.440804
-52.8	1.01998	0.645401	0.457161	0.472932	0.64887	0.261689		-52.8	1.47973	0.493373	0.400295	0.87844	0.357925	0.43215	0.50915	0.673653	0.437479
-52.7	1.01907	0.643261	0.446701	0.483067	0.648024	0.261686		-52.7	1.49117	0.496544	0.404744	0.880887	0.353805	0.43005	0.506966	0.676199	0.441941
-52.6	1.01861	0.6304	0.462394	0.483067	0.648618	0.257755		-52.6	1.4876	0.493539	0.407151	0.881177	0.355544	0.436163	0.5026	0.676862	0.439676
-52.5	1.01678	0.612187	0.454548	0.46955	0.638265	0.26215		-52.5	1.48613	0.490952	0.403308	0.873793	0.354538	0.423269	0.509879	0.671999	0.440717
-52.4	1.01632	0.636835	0.465007	0.47856	0.649181	0.256888		-52.4	1.48739	0.494707	0.407272	0.881799	0.353805	0.43492	0.512061	0.676649	0.439935
-52.3	1.02961	0.634691	0.457161	0.485317	0.651695	0.263713		-52.3	1.49358	0.492787	0.408484	0.877195	0.356185	0.43024	0.49969	0.676412	0.441978
-52.2	1.0154	0.6304	0.451927	0.487574	0.646326	0.257853		-52.2	1.48603	0.490034	0.401317	0.878066	0.357192	0.4375	0.492775	0.675023	0.439437
-52.1	1.01494	0.633614	0.441467	0.468425	0.639612	0.264245		-52.1	1.48896	0.491703	0.40033	0.876718	0.34996	0.429858	0.501144	0.672922	0.442264
-52	1.01586	0.643257	0.470241	0.489823	0.654794	0.252833		-52	1.4875	0.496044	0.40374	0.877941	0.353714	0.434156	0.501144	0.675515	0.440039
-51.9	1.02732	0.632544	0.457161	0.47856	0.648896	0.264101		-51.9	1.48152	0.496042	0.399464	0.877029	0.357102	0.430145	0.50624	0.67355	0.438231
-51.8	1.01861	0.649686	0.44408	0.504458	0.654208	0.257804		-51.8	1.48236	0.495123	0.405662	0.875017	0.357742	0.434538	0.498231	0.675073	0.437082
-51.7	1.0319	0.632544	0.472854	0.48757	0.656217	0.260615		-51.7	1.48036	0.48828	0.40838	0.878481	0.355454	0.42814	0.513152	0.673183	0.437949
-51.6	1.02961	0.635758	0.451935	0.49658	0.653471	0.262695		-51.6	1.49305	0.493873	0.399966	0.879974	0.353897	0.432055	0.503329	0.67547	0.443127
-51.5	1.02915	0.635758	0.438854	0.468425	0.643047	0.271611		-51.5	1.47669	0.487278	0.403775	0.876967	0.361038	0.432342	0.511333	0.673015	0.435829
-51.4	1.02915	0.643257	0.462394	0.47631	0.652778	0.264029		-51.4	1.4833	0.488949	0.404087	0.872342	0.356827	0.427089	0.518247	0.672099	0.43885
-51.3	1.0264	0.619686	0.480709	0.493198	0.654999	0.255436		-51.3	1.4855	0.49571	0.403481	0.879372	0.356368	0.433201	0.505877	0.675606	0.439213
-51.2	1.02869	0.635758	0.446701	0.475185	0.646584	0.267989		-51.2	1.48288	0.489364	0.402771	0.877879	0.358109	0.433583	0.500779	0.674098	0.438429
-51.1	1.01449	0.637902	0.465007	0.46955	0.646737	0.25803		-51.1	1.48634	0.485943	0.407635	0.874996	0.35463	0.434252	0.504054	0.673967	0.439566
-51	1.03282	0.645401	0.451935	0.499959	0.657529	0.263367		-51	1.48519	0.489783	0.403152	0.878605	0.350784	0.43024	0.502601	0.672959	0.440696
-50.9	1.02365	0.623971	0.444088	0.48757	0.64482	0.263925		-50.9	1.48204	0.490617	0.397733	0.877257	0.359025	0.425275	0.51388	0.671992	0.439374
-50.8	1.02961	0.645405	0.451927	0.47406	0.65025	0.267277		-50.8	1.4876	0.488198	0.403775	0.877859	0.352798	0.429477	0.517885	0.673284	0.441363
-50.7	1.02686	0.643254	0.459782	0.488691	0.654647	0.260887		-50.7	1.48886	0.496043	0.407272	0.877838	0.355728	0.430145	0.516793	0.675981	0.440249
-50.6	1.02228	0.647545	0.462394	0.481938	0.653538	0.259478		-50.6	1.4812	0.488363	0.407116	0.87763	0.358748	0.426325	0.510241	0.673231	0.438053
-50.5	1.03282	0.653971	0.475467	0.484195	0.661612	0.260754		-50.5	1.48099	0.492454	0.409696	0.880451	0.353622	0.430814	0.511331	0.674672	0.437825
-50.4	1.01998	0.645398	0.446701	0.484192	0.649069	0.261871		-50.4	1.48257	0.495709	0.404831	0.874437	0.35408	0.423937	0.511334	0.672593	0.438876
-50.3	1.02411	0.65183	0.472862	0.484195	0.65825	0.257268		-50.3	1.48246	0.489449	0.403065	0.873337	0.357834	0.431291	0.509514	0.672906	0.438103
-50.2	1.02411	0.653974	0.480701	0.475185	0.658492	0.257493		-50.2	1.48277	0.490868	0.399153	0.880534	0.34758	0.42728	0.513515	0.671365	0.441187
-50.1	1.02503	0.652904	0.467628	0.481938	0.656874	0.259466		-50.1	1.48099	0.491034	0.401455	0.880597	0.3582	0.431864	0.50733	0.674024	0.438186
-50	1.01907	0.666832	0.444088	0.48757	0.654389	0.261534		-50	1.48194	0.487363	0.406752	0.878232	0.361313	0.424414	0.507694	0.673335	0.438359
-49.9	1.03052	0.646468	0.457161	0.47856	0.653179	0.265424		-49.9	1.48991	0.494792	0.405818	0.879788	0.351791	0.427853	0.505147	0.674992	0.441926
-49.8	1.0154	0.653967	0.451935	0.474053	0.648839	0.260586		-49.8	1.48393	0.492119	0.405766	0.876759	0.355363	0.431005	0.510244	0.674157	0.438795
-49.7	1.02503	0.670043	0.446701	0.484192	0.65649	0.264386		-49.7	1.48823	0.492787	0.397127	0.878087	0.357009	0.429286	0.512426	0.673754	0.441472
-49.6	1.02824	0.667902	0.480701	0.486445	0.665821	0.256771		-49.6	1.48456	0.49262	0.409765	0.875038	0.354079	0.430814	0.514609	0.674479	0.43855
-49.5	1.00669	0.647545	0.446701	0.49658	0.64938	0.253049		-49.5	1.48729	0.492955	0.407739	0.876199	0.353165	0.43387	0.502599	0.675202	0.439677
-49.4	1.01907	0.662543	0.472862	0.471807	0.65657	0.257763		-49.4	1.48362	0.49404	0.40355	0.87819	0.360763	0.426611	0.512061	0.674461	0.438638
-49.3	1.01677	0.645401	0.454548	0.47856	0.648821	0.259572		-49.3	1.49106	0.49212	0.406614	0.877257	0.357101	0.432534	0.506603	0.676115	0.440949
-49.2	1.0099	0.645401	0.457169	0.485317	0.649448	0.254201		-49.2	1.48267	0.491786	0.400226	0.876158	0.352798	0.425848	0.510969	0.671581	0.439929
-49.1	1.02503	0.656118	0.483313	0.475181	0.65991	0.257317		-49.1	1.48424	0.495125	0.408432	0.878232	0.356369	0.428331	0.507331	0.675122	0.438626
-49	1.02044	0.640043	0.44408	0.47856	0.645781	0.263976		-49	1.48214	0.489866	0.404831	0.880845	0.356643	0.43196	0.516429	0.674382	0.438529
-48.9	1.0154	0.6304	0.491169	0.494327	0.657824	0.247062		-48.9	1.48267	0.495458	0.407289	0.879435	0.353805	0.425847	0.505873	0.674084	0.438923
-48.8	1.0154	0.636832	0.475475	0.492073	0.654946	0.250995		-48.8	1.49306	0.491285	0.406406	0.880576	0.348038	0.4311	0.513882	0.675077	0.443568
-48.7	1.03236	0.647545	0.459782	0.465043	0.651183	0.268695		-48.7	1.48309	0.487863	0.405333	0.881592	0.354354	0.430813	0.505147	0.673841	0.439514
-48.6	1.01678	0.649686	0.454548	0.501087	0.655524	0.254807		-48.6	1.49106	0.491869	0.399689	0.885719	0.354264	0.429953	0.521887	0.675426	0.443308
-48.5	1.02457	0.642187	0.459773	0.45829	0.646205	0.266611		-48.5	1.48812	0.498381	0.404779	0.877465	0.35051	0.422504	0.515336	0.673627	0.441682
-48.4	1.01586	0.622901	0.478088	0.480813	0.649415	0.253485		-48.4	1.4791	0.487445	0.408414	0.877506	0.357925	0.431866	0.50624	0.67371	0.436687
-48.3	1.03648	0.637899	0.444088	0.492073	0.652635	0.268842		-48.3	1.49641	0.495293	0.408553	0.879808	0.352524	0.428904	0.51861	0.676915	0.44373
-48.2	1.02044	0.664691	0.475475	0.48757	0.662045	0.254104		-48.2	1.48257	0.487529	0.405489	0.885844	0.357742	0.427757	0.511334	0.674488	0.439586
-48.1	1.02732	0.631473	0.451935	0.465046	0.643943	0.268331		-48.1	1.48855	0.491035	0.408034	0.875038	0.347947	0.427757	0.508059	0.673059	0.441601
-48	1.02778	0.638976	0.483313	0.470682	0.655187	0.259916		-48	1.4855	0.489116	0.403532	0.883977	0.357284	0.43196	0.524796	0.675229	0.440192
-47.9	1.0264	0.633614	0.459773	0.501083	0.655217	0.258327		-47.9	1.4832	0.488364	0.401264	0.880078	0.352707	0.426038	0.510607	0.671941	0.440636
-47.8	1.02457	0.643257	0.459782	0.48532	0.653232	0.260517		-47.8	1.4855	0.497045	0.403394	0.878045	0.35463	0.421932	0.513882	0.673425	0.44051
-47.7	1.01953	0.638976	0.465007	0.488695	0.653051	0.256174		-47.7	1.49421	0.49237	0.404675	0.879497	0.350144	0.427566	0.516794	0.674743	0.444096
-47.6	1.02274	0.6304	0.483322	0.492073	0.657133	0.252874		-47.6	1.4876	0.496127	0.402667	0.880534	0.350602	0.431004	0.513518	0.674756	0.441247
-47.5	1.02778	0.634688	0.449314	0.485317	0.649274	0.264791		-47.5	1.48341	0.484774	0.410648	0.877713	0.351975	0.429	0.505877	0.672919	0.439435
-47.4	1.02594	0.644334	0.457161	0.502208	0.657412	0.258312		-47.4	1.48529	0.485275	0.401749	0.882214	0.353073	0.424128	0.518245	0.671955	0.441971
-47.3	1.01449	0.635755	0.451927	0.48532	0.646872	0.25779		-47.3	1.48676	0.491619	0.401386	0.882007	0.35408	0.432724	0.506603	0.674763	0.440906
-47.2	1.02274	0.648616	0.438854	0.484192	0.6486	0.265205		-47.2	1.48959	0.487029	0.402598	0.87398	0.357284	0.429572	0.508421	0.673343	0.441329
-47.1	1.02182	0.629329	0.470241	0.496577	0.654491	0.254589		-47.1	1.4918	0.497629	0.402477	0.875764	0.35225	0.429476	0.52298	0.674898	0.442185
-47	1.0209	0.65183	0.470241	0.48532	0.657073	0.256127		-47	1.49033	0.489866	0.401109	0.874478	0.35463	0.433966	0.523344	0.674062	0.44149
-46.9	1.03327	0.637899	0.462394	0.506715	0.660071	0.259722		-46.9	1.48383	0.500801	0.400226	0.879082	0.357101	0.436066	0.507333	0.676184	0.43814
-46.8	1.01678	0.636832	0.462394	0.48532	0.650331	0.256265		-46.8	1.49138	0.489532	0.410821	0.877236	0.356461	0.434252	0.511334	0.676613	0.440675
-46.7	1.0209	0.65183	0.49116	0.484195	0.662022	0.251472		-46.7	1.48813	0.491702	0.399915	0.875536	0.353897	0.433297	0.513151	0.673745	0.440948
-46.6	1.0209	0.643257	0.441467	0.480813	0.646609	0.264371		-46.6	1.48204	0.496878	0.401888	0.8751	0.357102	0.421453	0.512787	0.67241	0.438857
-46.5	1.02365	0.628252	0.462394	0.503333	0.654408	0.256072		-46.5	1.49442	0.483355	0.399083	0.874209	0.357376	0.427375	0.518248	0.672636	0.444108
-46.4	1.01907	0.642183	0.470241	0.492077	0.655893	0.253895		-46.4	1.48655	0.502971	0.403169	0.882483	0.357009	0.432342	0.511333	0.677421	0.439345
-46.3	1.01769	0.65183	0.467628	0.486441	0.655897	0.254998		-46.3	1.49211	0.48853	0.40883	0.877237	0.355454	0.433774	0.514973	0.675989	0.44147
-46.2	1.01357	0.634684	0.457161	0.49883	0.651062	0.253281		-46.2	1.4854	0.498632	0.407774	0.872736	0.356734	0.428999	0.5248	0.675045	0.438217
-46.1	1.01311	0.661473	0.496402	0.483067	0.663513	0.246786		-46.1	1.49295	0.491953	0.402909	0.877112	0.357925	0.431864	0.522614	0.675786	0.442059
-46	1.02457	0.640043	0.467628	0.469553	0.650447	0.262182		-46	1.48823	0.495959	0.396746	0.875328	0.359208	0.432438	0.515336	0.674652	0.440344
-45.9	1.02502	0.649689	0.465016	0.505587	0.661329	0.255084		-45.9	1.49001	0.493289	0.404606	0.876593	0.353897	0.431865	0.513518	0.675044	0.44119
-45.8	1.01907	0.621827	0.475475	0.493198	0.652392	0.253001		-45.8	1.49274	0.493706	0.403931	0.877962	0.358383	0.425942	0.520432	0.675444	0.442383
-45.7	1.01724	0.645405	0.470241	0.49883	0.657928	0.251527		-45.7	1.48414	0.495209	0.402632	0.871388	0.352615	0.434538	0.510604	0.67342	0.438525
-45.6	1.0209	0.632544	0.480709	0.478563	0.653179	0.255527		-45.6	1.48771	0.49187	0.399724	0.875162	0.358199	0.431769	0.532442	0.674072	0.440315
-45.5	1.01219	0.642183	0.454548	0.467303	0.644057	0.259926		-45.5	1.4898	0.489782	0.40381	0.87342	0.35527	0.427758	0.514972	0.673307	0.441467
-45.4	1.01953	0.625041	0.472854	0.503337	0.65519	0.251633		-45.4	1.48645	0.493038	0.40284	0.874208	0.357925	0.424414	0.510606	0.673146	0.440141
-45.3	1.02869	0.640046	0.465016	0.481942	0.653925	0.261985		-45.3	1.49337	0.493038	0.402736	0.874934	0.35756	0.429859	0.513884	0.67525	0.442222
-45.2	1.02273	0.657188	0.491169	0.496577	0.666917	0.249402		-45.2	1.49075	0.489699	0.396937	0.8779	0.361037	0.433773	0.5066	0.675016	0.441595
-45.1	1.02228	0.628259	0.483313	0.472932	0.651695	0.257027		-45.1	1.48362	0.495376	0.402805	0.876013	0.352431	0.430145	0.523341	0.673398	0.439229
-45	1.0264	0.660399	0.480709	0.477439	0.661237	0.258017		-45	1.49127	0.489115	0.404381	0.877983	0.355087	0.432342	0.50806	0.67503	0.441931
-44.9	1.02228	0.649689	0.485935	0.462797	0.655174	0.258486		-44.9	1.48487	0.494039	0.40123	0.875225	0.355728	0.427471	0.511335	0.673094	0.439742
-44.8	1.01998	0.633617	0.485935	0.513472	0.663252	0.246314		-44.8	1.48288	0.49237	0.396037	0.875992	0.356094	0.431101	0.504784	0.672412	0.439406
-44.7	1.01815	0.638969	0.499015	0.481938	0.659519	0.249224		-44.7	1.48477	0.492537	0.404069	0.876345	0.35591	0.422695	0.508057	0.672721	0.440092
-44.6	1.0264	0.637902	0.480701	0.493202	0.659552	0.254759		-44.6	1.48078	0.490451	0.400693	0.875494	0.357742	0.429954	0.508059	0.67252	0.438052
-44.5	1.01861	0.627185	0.480709	0.47856	0.651267	0.254585		-44.5	1.49347	0.492622	0.399793	0.878585	0.355362	0.42833	0.515338	0.674694	0.443478
-44.4	1.02594	0.648616	0.451935	0.496577	0.655768	0.260749		-44.4	1.48026	0.488698	0.401213	0.873959	0.355544	0.429094	0.515336	0.671461	0.43821
-44.3	1.0209	0.627185	0.480701	0.461668	0.647614	0.259613		-44.3	1.49117	0.493289	0.407237	0.870973	0.352157	0.430432	0.507331	0.674209	0.4412
-44.2	1.02824	0.63254	0.483313	0.493198	0.659322	0.255206		-44.2	1.48582	0.489031	0.402424	0.877631	0.353714	0.431769	0.510242	0.673398	0.440395
-44.1	1.01082	0.636828	0.462394	0.479688	0.647432	0.25465		-44.1	1.48404	0.489449	0.400485	0.876448	0.35756	0.424987	0.507695	0.672161	0.44003
-44	1.0264	0.644331	0.457169	0.484195	0.653023	0.262264		-44	1.49169	0.491536	0.398702	0.87118	0.355453	0.430145	0.510971	0.673118	0.442157
-43.9	1.01907	0.631477	0.459773	0.497709	0.652006	0.255549		-43.9	1.4875	0.488195	0.39782	0.876905	0.360946	0.428712	0.508421	0.673346	0.440888
-43.8	1.01586	0.649689	0.480701	0.47856	0.656202	0.252819		-43.8	1.48183	0.498297	0.398564	0.874167	0.356644	0.432629	0.513152	0.673689	0.437806
-43.7	1.01769	0.642187	0.444088	0.486445	0.647603	0.261014		-43.7	1.48592	0.493622	0.403758	0.874436	0.355269	0.431291	0.507693	0.67405	0.439422
-43.6	1.0154	0.638973	0.449314	0.481942	0.646408	0.259556		-43.6	1.48991	0.492704	0.402546	0.876075	0.361679	0.423364	0.506966	0.674379	0.441239
-43.5	1.01907	0.619686	0.478088	0.477431	0.648569	0.255902		-43.5	1.48666	0.493956	0.403671	0.873897	0.355819	0.432915	0.506964	0.674486	0.439369
-43.4	1.01724	0.63254	0.459782	0.483067	0.648156	0.257684		-43.4	1.4918	0.488281	0.400157	0.872031	0.356826	0.424797	0.50624	0.672314	0.442758
-43.3	1.02594	0.643257	0.454548	0.472932	0.64917	0.26516		-43.3	1.47994	0.49788	0.407393	0.873856	0.360764	0.429667	0.50078	0.674917	0.435752
-43.2	1.02182	0.627189	0.459773	0.470675	0.644863	0.262683		-43.2	1.48781	0.487863	0.398408	0.871263	0.357193	0.428999	0.50551	0.671923	0.440945
-43.1	1.02457	0.63147	0.444088	0.495452	0.648894	0.262631		-43.1	1.48529	0.489366	0.403637	0.871222	0.354539	0.428138	0.506966	0.672032	0.439718
-43	1.02548	0.636832	0.454548	0.486449	0.650828	0.262113		-43	1.49285	0.496209	0.40213	0.874167	0.355178	0.427854	0.504056	0.674731	0.442341
-42.9	1.01678	0.634688	0.480701	0.469553	0.65043	0.255593		-42.9	1.48047	0.498381	0.40059	0.870994	0.351334	0.432341	0.502964	0.672351	0.437559
-42.8	1.02548	0.642187	0.465016	0.493198	0.656471	0.257997		-42.8	1.48812	0.488197	0.402788	0.874955	0.363602	0.428426	0.498598	0.674349	0.43998
-42.7	1.01586	0.629329	0.459782	0.48757	0.648136	0.256147		-42.7	1.48372	0.497212	0.403204	0.875246	0.353713	0.424702	0.500418	0.672966	0.439422
-42.6	1.03236	0.6529	0.462394	0.480817	0.657117	0.264463		-42.6	1.48687	0.493538	0.395032	0.876697	0.358474	0.43196	0.509879	0.673761	0.440537
-42.5	1.02228	0.636828	0.459773	0.487574	0.651613	0.259051		-42.5	1.48697	0.488698	0.40677	0.874768	0.353806	0.421835	0.502234	0.672141	0.441151
-42.4	1.02319	0.641117	0.454548	0.497705	0.654141	0.258637		-42.4	1.49096	0.491954	0.399395	0.874685	0.354812	0.425371	0.501144	0.672862	0.442703
-42.3	1.0209	0.638976	0.446701	0.488699	0.648819	0.261427		-42.3	1.48592	0.493121	0.400624	0.871429	0.356827	0.425943	0.50733	0.672312	0.439946
-42.2	1.02548	0.645405	0.449314	0.483063	0.650816	0.264039		-42.2	1.48917	0.498297	0.403671	0.876739	0.350602	0.431865	0.504783	0.675058	0.441083
-42.1	1.0209	0.642183	0.42054	0.501083	0.646177	0.266082		-42.1	1.4832	0.492705	0.39389	0.876199	0.349594	0.433106	0.505147	0.671448	0.440509
-42	1.02824	0.653974	0.488547	0.477435	0.662048	0.257127		-42	1.48571	0.490534	0.401992	0.872425	0.35637	0.428712	0.510244	0.672624	0.43976
-41.9	1.03602	0.649686	0.475475	0.497702	0.664722	0.25936		-41.9	1.48487	0.492203	0.399776	0.881198	0.348679	0.434444	0.51024	0.673529	0.440889
-41.8	1.02136	0.652904	0.446701	0.488691	0.652414	0.261562		-41.8	1.48959	0.496461	0.404017	0.87203	0.351973	0.424127	0.518249	0.673033	0.441576
-41.7	1.02457	0.643261	0.462394	0.486441	0.654165	0.25963		-41.7	1.49201	0.492037	0.399464	0.878253	0.354721	0.427375	0.488043	0.673976	0.443192
-41.6	1.02319	0.636832	0.454548	0.493202	0.651943	0.259626		-41.6	1.4811	0.49237	0.403757	0.877672	0.358292	0.427089	0.51825	0.67338	0.438074
-41.5	1.02778	0.65183	0.478088	0.495448	0.663286	0.255246		-41.5	1.49033	0.493372	0.40078	0.87425	0.357375	0.433488	0.50915	0.674932	0.440876
-41.4	1.01128	0.653974	0.446701	0.484192	0.649036	0.257783		-41.4	1.48571	0.48995	0.402632	0.879393	0.355271	0.429287	0.504417	0.673708	0.440466
-41.3	1.01907	0.647545	0.451935	0.486445	0.651248	0.259609		-41.3	1.49064	0.486526	0.400987	0.87819	0.352707	0.429285	0.509877	0.673057	0.443033
-41.2	1.02457	0.657185	0.449322	0.481938	0.653254	0.263836		-41.2	1.48603	0.492204	0.400313	0.878688	0.356369	0.431195	0.508787	0.674133	0.440246
-41.1	1.01861	0.659329	0.451927	0.476306	0.651543	0.261631		-41.1	1.48655	0.492704	0.401057	0.880949	0.356369	0.426993	0.504784	0.674104	0.440985
-41	1.01449	0.648612	0.459773	0.48532	0.652048	0.255696		-41	1.48708	0.492705	0.399326	0.878751	0.357284	0.429667	0.50842	0.674135	0.440758
-40.9	1.02228	0.6529	0.478088	0.462797	0.654016	0.260214		-40.9	1.49557	0.487613	0.396833	0.880762	0.358199	0.431484	0.520796	0.675078	0.444485
-40.8	1.01494	0.65183	0.451927	0.483067	0.650442	0.258383		-40.8	1.48466	0.501135	0.401161	0.875577	0.353073	0.429763	0.510242	0.674229	0.439267
-40.7	1.01907	0.649686	0.462394	0.496577	0.656931	0.254789		-40.7	1.4812	0.489699	0.395933	0.874229	0.353897	0.433966	0.506966	0.671488	0.438862
-40.6	1.01953	0.670046	0.454548	0.495455	0.659894	0.257324		-40.6	1.49316	0.494039	0.401421	0.876262	0.353348	0.425561	0.503327	0.673965	0.443432
-40.5	1.02915	0.646478	0.454548	0.48757	0.654437	0.263486		-40.5	1.49096	0.491953	0.401247	0.875162	0.357468	0.428711	0.504783	0.67425	0.441765
-40.4	1.01632	0.655044	0.475467	0.481938	0.657192	0.253453		-40.4	1.48771	0.494123	0.396348	0.879186	0.356461	0.426802	0.515336	0.673438	0.441724
-40.3	1.01173	0.665761	0.472854	0.488695	0.659761	0.250412		-40.3	1.48844	0.491703	0.401542	0.871699	0.353074	0.432054	0.515336	0.673085	0.44077
-40.2	1.0232	0.647542	0.49116	0.485317	0.661803	0.252371		-40.2	1.48634	0.494123	0.396365	0.884288	0.351609	0.430526	0.511697	0.673876	0.441989
-40.1	1.0099	0.627185	0.449314	0.484192	0.642648	0.256645		-40.1	1.48708	0.490451	0.394063	0.874416	0.354537	0.428522	0.509874	0.671511	0.441722
-40	1.02228	0.638976	0.491169	0.47856	0.657745	0.253699		-40	1.48393	0.492287	0.393267	0.877257	0.356003	0.433106	0.51752	0.672642	0.440062
-39.9	1.02273	0.645398	0.475475	0.498834	0.66061	0.252859		-39.9	1.48697	0.487863	0.400693	0.876925	0.353256	0.43005	0.512427	0.672627	0.441321
-39.8	1.0264	0.647542	0.465007	0.485317	0.656067	0.260051		-39.8	1.49001	0.490952	0.399759	0.878543	0.354539	0.43024	0.512062	0.674008	0.442246
-39.7	1.01174	0.628259	0.496394	0.476306	0.653174	0.248361		-39.7	1.47827	0.490702	0.401005	0.873441	0.352067	0.432246	0.516793	0.671288	0.437444
-39.6	1.0232	0.642187	0.472862	0.501083	0.659832	0.253313		-39.6	1.49263	0.494374	0.401386	0.876801	0.354173	0.4311	0.51388	0.675078	0.442529
-39.5	1.02594	0.648616	0.467628	0.483067	0.656314	0.259681		-39.5	1.4833	0.494123	0.397473	0.880638	0.353898	0.435015	0.515334	0.674075	0.439561
-39.4	1.02594	0.663617	0.454548	0.478563	0.655668	0.263933		-39.4	1.48865	0.493705	0.395396	0.874685	0.354263	0.434825	0.513881	0.673587	0.441246
-39.3	1.03007	0.625041	0.499015	0.490945	0.661267	0.253418		-39.3	1.48624	0.48995	0.398841	0.879331	0.354263	0.431768	0.502598	0.673398	0.440995
-39.2	1.0232	0.652904	0.470241	0.511219	0.66439	0.25168		-39.2	1.48424	0.492203	0.393526	0.879455	0.350877	0.428427	0.504783	0.671455	0.441611
-39.1	1.01907	0.634684	0.459773	0.474057	0.646896	0.26048		-39.1	1.49589	0.488698	0.396331	0.876158	0.355727	0.430717	0.518248	0.67392	0.444587
-39	1.0209	0.645401	0.449314	0.504462	0.65502	0.257516		-39	1.49243	0.488197	0.396071	0.879933	0.356002	0.433488	0.518612	0.674353	0.443388
-38.9	1.02869	0.640043	0.504241	0.479688	0.663166	0.253684		-38.9	1.47994	0.487279	0.400434	0.877091	0.358567	0.427853	0.518248	0.671861	0.438304
-38.8	1.01724	0.625045	0.451935	0.488691	0.645727	0.258626		-38.8	1.48938	0.48853	0.398408	0.872197	0.350326	0.43129	0.511333	0.671689	0.442295
-38.7	1.03053	0.632547	0.449314	0.494327	0.651679	0.264325		-38.7	1.47711	0.490868	0.398962	0.88043	0.352706	0.435111	0.504418	0.672531	0.437508
-38.6	1.02044	0.659329	0.46762	0.49883	0.661556	0.253572		-38.6	1.48708	0.490033	0.397854	0.873192	0.358748	0.423364	0.523706	0.671711	0.441144
-38.5	1.02365	0.632544	0.44408	0.508969	0.652311	0.25961		-38.5	1.48655	0.490117	0.397352	0.876033	0.354996	0.432725	0.511698	0.672963	0.440767
-38.4	1.03282	0.635762	0.472862	0.494323	0.658941	0.259516		-38.4	1.48361	0.489449	0.394859	0.876324	0.353165	0.429763	0.522979	0.671196	0.440665
-38.3	1.0319	0.637902	0.459782	0.49883	0.657104	0.261296		-38.3	1.4834	0.486444	0.395829	0.876282	0.354263	0.426039	0.523342	0.670377	0.440964
-38.2	1.01678	0.645405	0.438854	0.503333	0.651092	0.258608		-38.2	1.4854	0.49429	0.395621	0.87622	0.359573	0.425942	0.507693	0.672841	0.440327
-38.1	1.02365	0.647542	0.470241	0.474057	0.653873	0.260019		-38.1	1.4854	0.489866	0.403481	0.878398	0.353806	0.430623	0.506603	0.673595	0.440225
-38	1.0232	0.646475	0.467628	0.479688	0.654247	0.259153		-38	1.48896	0.490201	0.397006	0.872217	0.351699	0.432438	0.519339	0.672088	0.441854
-37.9	1.01448	0.662543	0.465016	0.503333	0.661344	0.25048		-37.9	1.4811	0.490535	0.398218	0.87705	0.36296	0.425083	0.510607	0.672491	0.438417
-37.8	1.01907	0.641117	0.462394	0.483067	0.651411	0.257776		-37.8	1.48529	0.487612	0.396642	0.874955	0.355728	0.424988	0.508786	0.67087	0.441247
-37.7	1.02273	0.650756	0.478088	0.497705	0.662321	0.25237		-37.7	1.48624	0.494124	0.400711	0.8779	0.357102	0.431005	0.513153	0.674513	0.439958
-37.6	1.01861	0.632544	0.480701	0.492073	0.655982	0.251421		-37.6	1.47816	0.487946	0.398322	0.871263	0.356826	0.420976	0.522252	0.668916	0.43833
-37.5	1.01357	0.666828	0.46762	0.495452	0.660868	0.251092		-37.5	1.49117	0.488114	0.392955	0.879103	0.356827	0.4332	0.513155	0.673561	0.443159
-37.4	1.03144	0.619686	0.483322	0.484195	0.654662	0.259232		-37.4	1.47827	0.494207	0.402581	0.875681	0.358932	0.42623	0.511332	0.672649	0.436843
-37.3	1.02778	0.65076	0.462394	0.49658	0.659377	0.258906		-37.3	1.48655	0.501052	0.395327	0.876656	0.36113	0.429477	0.504056	0.675032	0.439671
-37.2	1.01815	0.638973	0.454548	0.489823	0.650374	0.257885		-37.2	1.49148	0.489449	0.39176	0.878025	0.357834	0.423745	0.511334	0.672049	0.444114
-37.1	1.02136	0.640043	0.478088	0.48757	0.656765	0.25414		-37.1	1.48687	0.487362	0.396556	0.873358	0.357834	0.426039	0.514972	0.671336	0.441295
-37	1.01494	0.653978	0.472862	0.470678	0.653115	0.256056		-37	1.48519	0.49379	0.398893	0.876697	0.356826	0.424128	0.500051	0.672587	0.440522
-36.9	1.02732	0.649689	0.488547	0.47856	0.661029	0.256477		-36.9	1.48498	0.490868	0.397248	0.872508	0.352523	0.434157	0.525526	0.672047	0.440016
-36.8	1.03099	0.660403	0.459782	0.480817	0.657997	0.264455		-36.8	1.4875	0.491285	0.39846	0.877838	0.35463	0.426517	0.505147	0.672704	0.441784
-36.7	1.01678	0.635755	0.485935	0.49658	0.658762	0.248245		-36.7	1.48099	0.489199	0.395846	0.878336	0.357834	0.432915	0.501144	0.67252	0.438766
-36.6	1.02778	0.653971	0.483322	0.48982	0.663722	0.255224		-36.6	1.48047	0.486277	0.397958	0.873586	0.355454	0.423747	0.507694	0.669582	0.439465
-36.5	1.02548	0.613257	0.478088	0.492077	0.652227	0.256133		-36.5	1.48561	0.492287	0.402095	0.872487	0.360581	0.427089	0.52043	0.673358	0.439147
-36.4	1.01907	0.652904	0.470241	0.48982	0.658008	0.254253		-36.4	1.4811	0.490785	0.395275	0.874353	0.355727	0.422122	0.5026	0.669893	0.439873
-36.3	1.02182	0.638973	0.488547	0.47631	0.656412	0.254585		-36.3	1.48729	0.492538	0.398477	0.877755	0.358474	0.431005	0.509148	0.674256	0.440544
-36.2	1.01998	0.633614	0.478088	0.496577	0.657066	0.251694		-36.2	1.48718	0.489198	0.399932	0.875079	0.353714	0.426898	0.502964	0.672001	0.441493
-36.1	1.02686	0.630396	0.480701	0.486441	0.6561	0.256693		-36.1	1.48424	0.49045	0.397248	0.878688	0.352707	0.431004	0.510972	0.67239	0.440667
-36	1.02824	0.632544	0.480701	0.501083	0.660641	0.254134		-36	1.4876	0.489282	0.400209	0.87817	0.359848	0.428235	0.506604	0.673891	0.440864
-35.9	1.01403	0.656118	0.470241	0.48307	0.655864	0.253373		-35.9	1.48561	0.490615	0.393873	0.877755	0.360672	0.423555	0.508425	0.672013	0.44118
-35.8	1.02823	0.647542	0.470241	0.467303	0.653329	0.263763		-35.8	1.47785	0.4902	0.40142	0.876905	0.358657	0.431484	0.502236	0.672752	0.43673
-35.7	1.02228	0.637899	0.459773	0.48532	0.651317	0.259509		-35.7	1.48624	0.486193	0.405212	0.877672	0.356552	0.425562	0.495684	0.672904	0.440731
-35.6	1.02411	0.634688	0.491169	0.490948	0.660228	0.251859		-35.6	1.48466	0.494957	0.395552	0.875287	0.355636	0.424032	0.510605	0.671688	0.440702
-35.5	1.01815	0.643257	0.496402	0.479688	0.659375	0.250219		-35.5	1.48655	0.491285	0.400001	0.875473	0.350876	0.429667	0.49896	0.672309	0.441222
-35.4	1.01953	0.632544	0.462394	0.48757	0.650509	0.257186		-35.4	1.48687	0.48828	0.401299	0.876179	0.355912	0.427185	0.503691	0.67262	0.441038
-35.3	1.0154	0.643261	0.465007	0.4673	0.647742	0.258937		-35.3	1.49222	0.487696	0.398841	0.872404	0.356552	0.425083	0.500051	0.672132	0.443165
-35.2	1.01861	0.633614	0.470241	0.492077	0.653635	0.253864		-35.2	1.47848	0.495959	0.402494	0.877008	0.354082	0.425083	0.502965	0.672183	0.437743
-35.1	1.02365	0.632547	0.457161	0.46505	0.644602	0.265328		-35.1	1.48131	0.496043	0.403255	0.872466	0.359298	0.429667	0.502234	0.673673	0.436999
-35	1.02823	0.627189	0.478088	0.475185	0.652174	0.260561		-35	1.48666	0.494123	0.399638	0.879435	0.351882	0.426898	0.50369	0.673105	0.441601
-34.9	1.02686	0.622897	0.451935	0.485317	0.646752	0.263986		-34.9	1.47564	0.490868	0.407722	0.876054	0.353989	0.430145	0.502237	0.672404	0.435834
-34.8	1.0209	0.641117	0.465007	0.48757	0.653649	0.257034		-34.8	1.48687	0.495208	0.403827	0.875681	0.360671	0.421071	0.502964	0.673888	0.440122
-34.7	1.01449	0.645401	0.451935	0.479688	0.647878	0.258901		-34.7	1.48047	0.493455	0.39666	0.880306	0.352982	0.429572	0.49896	0.67224	0.439374
-34.6	1.01174	0.618616	0.449314	0.47406	0.638431	0.259828		-34.6	1.47879	0.488281	0.406701	0.877796	0.353989	0.428234	0.511333	0.672299	0.437711
-34.5	1.02686	0.634688	0.478088	0.475185	0.653705	0.25969		-34.5	1.4832	0.492621	0.398339	0.874727	0.351791	0.428713	0.496776	0.671565	0.439983
-34.4	1.01724	0.63147	0.438854	0.4628	0.63759	0.267218		-34.4	1.48508	0.487779	0.403965	0.879041	0.354446	0.424511	0.498598	0.672471	0.440872
-34.3	1.02457	0.643257	0.465007	0.486441	0.654818	0.25899		-34.3	1.48676	0.497962	0.404554	0.875266	0.361404	0.431768	0.499324	0.676286	0.438415
-34.2	1.02182	0.644328	0.449314	0.469553	0.646253	0.265242		-34.2	1.48299	0.488865	0.403636	0.879228	0.356185	0.425275	0.49423	0.672696	0.439729
-34.1	1.01815	0.616475	0.470241	0.488699	0.648392	0.254939		-34.1	1.48236	0.494959	0.402286	0.876386	0.356735	0.430049	0.504785	0.673795	0.438281
-34	1.01815	0.629329	0.451935	0.462797	0.640553	0.2645		-34	1.49201	0.4902	0.401992	0.874188	0.354447	0.432246	0.495683	0.67418	0.442163
-33.9	1.02548	0.637899	0.467628	0.497705	0.657179	0.256503		-33.9	1.48624	0.497797	0.40033	0.879808	0.353805	0.426421	0.494958	0.674066	0.440874
-33.8	1.02044	0.646472	0.470241	0.471803	0.652239	0.259028		-33.8	1.48844	0.490868	0.404727	0.87089	0.35234	0.429381	0.504419	0.672774	0.440776
-33.7	1.01907	0.632544	0.444088	0.488699	0.646099	0.261325		-33.7	1.48561	0.49237	0.398374	0.879559	0.361679	0.425177	0.499687	0.673795	0.440313
-33.6	1.03007	0.635758	0.467628	0.481938	0.653848	0.262107		-33.6	1.48257	0.486777	0.39659	0.8779	0.353073	0.435781	0.503691	0.672115	0.439791
-33.5	1.03236	0.645401	0.467628	0.47856	0.655987	0.263772		-33.5	1.49337	0.498631	0.407739	0.880887	0.353348	0.434826	0.503325	0.678133	0.441755
-33.4	1.02273	0.631477	0.441467	0.484188	0.644966	0.264671		-33.4	1.49148	0.484357	0.398529	0.8751	0.356643	0.431005	0.503692	0.672853	0.442792
-33.3	1.04015	0.658262	0.472854	0.486445	0.664428	0.264313		-33.3	1.47994	0.49212	0.401749	0.876677	0.348221	0.437022	0.507693	0.672622	0.438202
-33.2	1.01998	0.638973	0.459782	0.493198	0.652984	0.256739		-33.2	1.48791	0.494374	0.400918	0.878253	0.356278	0.430623	0.506238	0.674727	0.440725
-33.1	1.02457	0.6529	0.454548	0.485317	0.654333	0.261761		-33.1	1.48802	0.486778	0.403896	0.876656	0.351883	0.42642	0.506236	0.672275	0.441982
-33	1.03282	0.634688	0.465007	0.497705	0.657554	0.260749		-33	1.49106	0.490451	0.398633	0.879538	0.351608	0.429858	0.510604	0.673525	0.443372
-32.9	1.02869	0.64112	0.459782	0.493198	0.655698	0.260848		-32.9	1.49484	0.488364	0.401559	0.882214	0.354905	0.426611	0.505511	0.674748	0.444709
-32.8	1.02961	0.637899	0.472854	0.489827	0.657547	0.258881		-32.8	1.49106	0.487529	0.403394	0.877506	0.356369	0.428998	0.511333	0.674143	0.442248
-32.7	1.02594	0.649689	0.441476	0.495452	0.65314	0.263731		-32.7	1.47805	0.492204	0.406095	0.874934	0.350327	0.431387	0.50369	0.672167	0.437106
-32.6	1.01907	0.647542	0.449314	0.477435	0.648339	0.262208		-32.6	1.48351	0.485777	0.40419	0.883106	0.356827	0.428713	0.518247	0.673687	0.440005
-32.5	1.02044	0.661477	0.454548	0.488695	0.656291	0.259115		-32.5	1.48949	0.490868	0.401074	0.875349	0.356735	0.433201	0.514974	0.674453	0.44096
-32.4	1.02777	0.65183	0.467628	0.476306	0.655885	0.262048		-32.4	1.48183	0.490868	0.402615	0.881343	0.355636	0.433394	0.511699	0.674281	0.438638
-32.3	1.01907	0.657185	0.472854	0.477439	0.656637	0.256414		-32.3	1.49243	0.485776	0.406199	0.882587	0.354812	0.432915	0.50915	0.675786	0.442823
-32.2	1.01586	0.646475	0.444088	0.486445	0.648218	0.260131		-32.2	1.48697	0.488363	0.397889	0.876386	0.355819	0.431005	0.498962	0.672739	0.441103
-32.1	1.02411	0.653971	0.457169	0.483067	0.654578	0.261367		-32.1	1.4811	0.497712	0.397802	0.88097	0.354172	0.430908	0.513154	0.673777	0.43886
-32	1.02136	0.662543	0.451935	0.501083	0.65923	0.257637		-32	1.48487	0.49237	0.400157	0.878232	0.354996	0.429191	0.509151	0.673303	0.440204
-31.9	1.01953	0.645401	0.436242	0.47631	0.64437	0.266023		-31.9	1.48645	0.488698	0.404641	0.878149	0.354264	0.433393	0.512789	0.674265	0.440173
-31.8	1.01678	0.659333	0.462394	0.494327	0.658207	0.254147		-31.8	1.4898	0.492621	0.40303	0.874063	0.360214	0.42919	0.520432	0.67482	0.440516
-31.7	1.01219	0.658259	0.470241	0.480813	0.655377	0.253031		-31.7	1.48718	0.48803	0.397698	0.878481	0.356643	0.432151	0.505511	0.673364	0.441182
-31.6	1.02869	0.65183	0.472854	0.468425	0.655451	0.263087		-31.6	1.48424	0.492119	0.398062	0.877859	0.356918	0.4332	0.517881	0.673734	0.4395
-31.5	1.01632	0.638969	0.449314	0.487574	0.648044	0.258813		-31.5	1.48708	0.490116	0.395794	0.875142	0.359207	0.429573	0.511335	0.672818	0.440816
-31.4	1.01357	0.647545	0.475475	0.483063	0.654914	0.251939		-31.4	1.48624	0.489032	0.404225	0.876241	0.353348	0.432342	0.508058	0.673571	0.44019
-31.3	1.02045	0.641117	0.480709	0.484195	0.656616	0.253827		-31.3	1.48424	0.495042	0.398426	0.875909	0.357558	0.429763	0.510607	0.67349	0.439321
-31.2	1.02365	0.656115	0.462394	0.504465	0.661656	0.255268		-31.2	1.49159	0.48995	0.40097	0.878356	0.352158	0.430526	0.515335	0.673924	0.443055
-31.1	1.02686	0.65076	0.451927	0.472935	0.65062	0.266213		-31.1	1.479	0.492288	0.394115	0.878232	0.355911	0.430336	0.524795	0.671647	0.438545
-31	1.02228	0.649686	0.451935	0.474057	0.649488	0.263802		-31	1.4812	0.49187	0.402494	0.883189	0.357102	0.429858	0.510969	0.674286	0.438692
-30.9	1.01632	0.663617	0.462394	0.466171	0.652126	0.26035		-30.9	1.47627	0.497212	0.399551	0.873255	0.35756	0.429381	0.517885	0.672205	0.435861
-30.8	1.02778	0.632547	0.480701	0.494327	0.658838	0.255345		-30.8	1.48393	0.491201	0.402684	0.878315	0.352157	0.433583	0.50915	0.673645	0.439577
-30.7	1.02548	0.648619	0.457169	0.497705	0.657244	0.258945		-30.7	1.48267	0.488698	0.403152	0.878398	0.357285	0.430527	0.514245	0.673455	0.438864
-30.6	1.01998	0.627185	0.475475	0.486441	0.652272	0.254689		-30.6	1.47669	0.491286	0.399655	0.879186	0.354171	0.432343	0.518248	0.672222	0.437204
-30.5	1.02228	0.625038	0.454548	0.487574	0.647359	0.26062		-30.5	1.48645	0.493957	0.399845	0.881737	0.361038	0.428234	0.522252	0.67521	0.440259
-30.4	1.02456	0.648616	0.493781	0.48307	0.662508	0.252946		-30.4	1.48036	0.485609	0.397594	0.876967	0.351426	0.429095	0.512425	0.670176	0.43983
-30.3	1.03099	0.631473	0.462394	0.483067	0.65198	0.263654		-30.3	1.48561	0.48828	0.400624	0.876137	0.355088	0.427185	0.517885	0.672154	0.440771
-30.2	1.02182	0.658259	0.470241	0.504458	0.663694	0.252364		-30.2	1.47889	0.486861	0.39711	0.885844	0.354447	0.433392	0.523343	0.672758	0.439185
-30.1	1.03052	0.627185	0.449322	0.476306	0.645835	0.268137		-30.1	1.48288	0.488698	0.401299	0.875349	0.354172	0.42279	0.514609	0.670865	0.440198
-30	1.02594	0.634684	0.488556	0.496577	0.66144	0.252088		-30	1.4833	0.492872	0.397837	0.878398	0.353073	0.427852	0.520068	0.672222	0.440314
-29.9	1.0232	0.636828	0.431008	0.48757	0.64465	0.26688		-29.9	1.47879	0.49571	0.402546	0.877734	0.35518	0.428903	0.509513	0.673144	0.437352
-29.8	1.03602	0.635758	0.451935	0.499959	0.655919	0.265091		-29.8	1.47994	0.491868	0.401161	0.88043	0.358291	0.425179	0.505147	0.672812	0.438486
-29.7	1.01953	0.6304	0.449322	0.493205	0.648114	0.259344		-29.7	1.49473	0.487863	0.400607	0.878315	0.35884	0.435015	0.510242	0.675896	0.44298
-29.6	1.01907	0.641113	0.449314	0.485317	0.648703	0.260563		-29.6	1.48194	0.489366	0.394669	0.881053	0.353348	0.425942	0.522614	0.671052	0.440918
-29.5	1.02915	0.636832	0.457161	0.483063	0.651552	0.263929		-29.5	1.48099	0.493873	0.402494	0.879829	0.354355	0.430719	0.516427	0.67371	0.438434
-29.4	1.01311	0.641113	0.446701	0.492077	0.648251	0.257026		-29.4	1.48424	0.491953	0.398495	0.874354	0.355087	0.426612	0.516794	0.671791	0.440127
-29.3	1.02182	0.634691	0.465007	0.479685	0.650301	0.259303		-29.3	1.4898	0.490368	0.40123	0.875992	0.348862	0.425656	0.514608	0.671985	0.443131
-29.2	1.02503	0.640043	0.446701	0.484195	0.648991	0.264299		-29.2	1.48351	0.494875	0.399862	0.880202	0.353622	0.431958	0.511697	0.674005	0.439611
-29.1	1.00807	0.642187	0.470241	0.490948	0.652861	0.248899		-29.1	1.48215	0.496628	0.3982	0.88014	0.354812	0.420593	0.501871	0.672087	0.440271
-29	1.02228	0.644331	0.478088	0.49433	0.659756	0.253		-29	1.48403	0.490867	0.400278	0.879684	0.359299	0.425369	0.502236	0.673255	0.439949
-28.9	1.02044	0.6529	0.467628	0.494327	0.658825	0.254571		-28.9	1.48603	0.499548	0.40007	0.876054	0.357467	0.423555	0.514971	0.673787	0.440136
-28.8	1.01678	0.655044	0.451935	0.486441	0.65255	0.258526		-28.8	1.48529	0.498798	0.399637	0.882795	0.356552	0.430623	0.503692	0.675616	0.439944
-28.7	1.0154	0.638969	0.449314	0.492077	0.64894	0.257455		-28.7	1.48624	0.48778	0.399274	0.877838	0.350877	0.431195	0.512788	0.6722	0.441537
-28.6	1.01724	0.650756	0.470241	0.483063	0.655324	0.254906		-28.6	1.4833	0.495041	0.397698	0.877071	0.35344	0.42919	0.506601	0.672623	0.43983
-28.5	1.02182	0.631473	0.459773	0.479688	0.648189	0.260623		-28.5	1.48865	0.494039	0.39988	0.882069	0.358108	0.419256	0.512064	0.673667	0.442528
-28.4	1.01907	0.6529	0.454548	0.471803	0.649581	0.262156		-28.4	1.48445	0.494959	0.401092	0.877278	0.354722	0.421358	0.508059	0.672311	0.440555
-28.3	1.02273	0.647549	0.449314	0.498837	0.654608	0.259472		-28.3	1.48886	0.493706	0.399482	0.877402	0.36003	0.431291	0.517156	0.675128	0.440616
-28.2	1.02182	0.634684	0.491169	0.478563	0.656558	0.253593		-28.2	1.47994	0.495877	0.401126	0.876531	0.345383	0.426706	0.50551	0.670928	0.439509
-28.1	1.01082	0.644328	0.459782	0.492073	0.65175	0.252543		-28.1	1.48624	0.493873	0.398131	0.877693	0.360397	0.425273	0.514971	0.673601	0.44045
-28	1.02365	0.644334	0.478088	0.480813	0.656722	0.256674		-28	1.48676	0.492871	0.399239	0.881467	0.350144	0.428428	0.508421	0.673152	0.442066
-27.9	1.01953	0.638973	0.478088	0.489823	0.656602	0.252789		-27.9	1.48425	0.492955	0.406285	0.877942	0.361954	0.428522	0.515338	0.675317	0.438214
-27.8	1.01449	0.628259	0.459782	0.48757	0.647525	0.255516		-27.8	1.48519	0.49379	0.396747	0.880907	0.360305	0.431961	0.513879	0.674816	0.43981
-27.7	1.02136	0.634688	0.496394	0.472928	0.656342	0.253595		-27.7	1.48519	0.498966	0.396175	0.874727	0.354171	0.426133	0.510241	0.67256	0.440422
-27.6	1.02824	0.638969	0.459782	0.48757	0.653639	0.26185		-27.6	1.48341	0.491118	0.40329	0.879518	0.360305	0.428139	0.516428	0.674296	0.438852
-27.5	1.01999	0.650756	0.493781	0.484195	0.66218	0.250462		-27.5	1.48414	0.495376	0.403533	0.876054	0.356094	0.431483	0.503693	0.674446	0.438655
-27.4	1.01907	0.628259	0.449314	0.478563	0.643801	0.262167		-27.4	1.48697	0.498381	0.396054	0.875785	0.353805	0.424416	0.504421	0.672569	0.441484
-27.3	1.01815	0.641117	0.480701	0.481938	0.655477	0.253246		-27.3	1.48173	0.490284	0.40374	0.882525	0.359024	0.428235	0.518248	0.674256	0.438705
-27.2	1.02319	0.634688	0.485935	0.479688	0.655876	0.255142		-27.2	1.49232	0.494124	0.403325	0.872923	0.357285	0.427948	0.519703	0.674654	0.441744
-27.1	1.01861	0.631473	0.472854	0.48982	0.653189	0.253781		-27.1	1.4876	0.491452	0.399932	0.876946	0.354904	0.431292	0.504419	0.673688	0.440976
-27	1.02228	0.636832	0.483322	0.48532	0.656937	0.25395		-27	1.48372	0.492371	0.396417	0.879953	0.360031	0.426611	0.512425	0.673184	0.439973
-26.9	1.01907	0.622901	0.470241	0.477439	0.647412	0.257559		-26.9	1.48613	0.495626	0.401334	0.881986	0.35884	0.428521	0.503691	0.675407	0.440126
-26.8	1.03099	0.642187	0.480701	0.484192	0.659516	0.258845		-26.8	1.47806	0.490869	0.399118	0.873358	0.350876	0.427662	0.508057	0.66999	0.438256
-26.7	1.03099	0.638973	0.475475	0.489823	0.658814	0.258893		-26.7	1.48833	0.496378	0.396037	0.878066	0.359024	0.429381	0.503326	0.674537	0.441054
-26.6	1.02227	0.625045	0.46762	0.471803	0.646685	0.260885		-26.6	1.48529	0.492454	0.396694	0.878087	0.352432	0.427089	0.502964	0.672008	0.441373
-26.5	1.02686	0.630403	0.454548	0.465043	0.644213	0.267509		-26.5	1.48078	0.491202	0.400468	0.875577	0.358383	0.428998	0.501143	0.672568	0.43804
-26.4	1.01723	0.638973	0.465007	0.486445	0.651915	0.255565		-26.4	1.48613	0.496377	0.399187	0.876718	0.351516	0.426611	0.506603	0.672757	0.441115
-26.3	1.02961	0.638969	0.472854	0.488699	0.657533	0.259099		-26.3	1.48708	0.49045	0.400347	0.877299	0.358932	0.430909	0.502237	0.674169	0.440309
-26.2	1.01357	0.625045	0.462394	0.47406	0.643766	0.257423		-26.2	1.47722	0.489198	0.398979	0.876573	0.354721	0.430241	0.506239	0.671155	0.437559
-26.1	1.0209	0.614328	0.472862	0.478563	0.646664	0.257919		-26.1	1.479	0.496627	0.398841	0.875142	0.357102	0.42814	0.498231	0.672475	0.437382
-26	1.01998	0.63254	0.462394	0.484192	0.649778	0.258123		-26	1.48854	0.483857	0.398166	0.878024	0.355545	0.431865	0.508425	0.672667	0.442126
-25.9	1.02503	0.618612	0.43362	0.494327	0.642897	0.266135		-25.9	1.48141	0.49329	0.400018	0.877216	0.355178	0.432054	0.505873	0.673195	0.438432
-25.8	1.01219	0.647545	0.441467	0.476306	0.644378	0.261228		-25.8	1.48603	0.491202	0.397819	0.882567	0.354446	0.427185	0.507694	0.673208	0.441726
-25.7	1.01678	0.643257	0.438854	0.48757	0.646615	0.26172		-25.7	1.48487	0.489449	0.396175	0.875017	0.354171	0.433966	0.501871	0.672275	0.44024
-25.6	1.01907	0.614328	0.438854	0.476306	0.637139	0.265565		-25.6	1.48015	0.493122	0.400261	0.872757	0.353531	0.430527	0.509152	0.671725	0.437947
-25.5	1.01861	0.631473	0.433629	0.47631	0.640005	0.266334		-25.5	1.48267	0.495293	0.3964	0.878564	0.35756	0.434443	0.504419	0.674155	0.438706
-25.4	1.01632	0.638973	0.454548	0.488695	0.649633	0.257248		-25.4	1.48267	0.497212	0.397404	0.87257	0.35646	0.432151	0.507693	0.673078	0.438282
-25.3	1.02594	0.62076	0.459782	0.494327	0.650202	0.259874		-25.3	1.48026	0.489032	0.399984	0.875909	0.354081	0.433869	0.511697	0.672189	0.438203
-25.2	1.02365	0.625045	0.457169	0.484192	0.647514	0.261336		-25.2	1.48676	0.491285	0.396348	0.877091	0.358108	0.43005	0.503326	0.673274	0.440817
-25.1	1.01999	0.634691	0.462394	0.4673	0.646093	0.261814		-25.1	1.48089	0.4907	0.394963	0.875785	0.356003	0.439219	0.508785	0.672926	0.43806
-25	1.02319	0.626112	0.462394	0.486445	0.649536	0.259351		-25	1.4748	0.490034	0.397854	0.87286	0.35289	0.435016	0.506966	0.670576	0.436139
-24.9	1.02273	0.642187	0.412693	0.490948	0.64214	0.271021		-24.9	1.48099	0.494623	0.400399	0.878439	0.354995	0.429285	0.506239	0.673123	0.438569
-24.8	1.02732	0.649689	0.485935	0.477435	0.660094	0.257331		-24.8	1.4897	0.493455	0.395292	0.872487	0.356551	0.434157	0.501507	0.673607	0.441211
-24.7	1.01998	0.622897	0.449314	0.479688	0.642971	0.262492		-24.7	1.47848	0.486276	0.397214	0.874768	0.360031	0.428997	0.496777	0.67096	0.437696
-24.6	1.02228	0.645401	0.480701	0.504458	0.663209	0.250171		-24.6	1.48341	0.494123	0.392332	0.872176	0.357651	0.431865	0.519341	0.671925	0.439268
-24.5	1.0319	0.634684	0.41008	0.4673	0.635992	0.280618		-24.5	1.48015	0.489616	0.396798	0.874623	0.352707	0.436354	0.504419	0.671709	0.438325
-24.4	1.03465	0.643257	0.457169	0.488695	0.655943	0.265245		-24.4	1.48718	0.487195	0.396833	0.872632	0.354996	0.429094	0.508057	0.671322	0.441392
-24.3	1.02273	0.643257	0.459773	0.494327	0.655022	0.257743		-24.3	1.48162	0.496877	0.396556	0.878833	0.354904	0.431386	0.509152	0.673363	0.438917
-24.2	1.02915	0.645401	0.449314	0.483067	0.651734	0.265774		-24.2	1.48183	0.491453	0.393267	0.874167	0.352981	0.432437	0.508059	0.671022	0.439578
-24.1	1.0209	0.635758	0.475467	0.484192	0.65408	0.255381		-24.1	1.48854	0.492872	0.39981	0.874997	0.357101	0.431196	0.506965	0.674087	0.440738
-24	1.02503	0.650756	0.480709	0.477435	0.658482	0.25742		-24	1.4811	0.491285	0.393301	0.873773	0.350784	0.431004	0.496777	0.670208	0.439755
-23.9	1.01953	0.645401	0.465007	0.489823	0.654939	0.255833		-23.9	1.48561	0.491368	0.39138	0.872363	0.358567	0.43091	0.50733	0.671699	0.440419
-23.8	1.02594	0.644331	0.451935	0.484192	0.6516	0.263361		-23.8	1.4875	0.484608	0.39569	0.873794	0.352524	0.432532	0.505147	0.671107	0.441955
-23.7	1.0264	0.643261	0.454548	0.488695	0.653226	0.261981		-23.7	1.49096	0.493456	0.396366	0.876988	0.352431	0.429095	0.522249	0.673216	0.443099
-23.6	1.03007	0.647542	0.441467	0.47631	0.648847	0.269634		-23.6	1.47501	0.494457	0.394028	0.876199	0.354995	0.431673	0.510969	0.671061	0.436706
-23.5	1.02044	0.65076	0.470241	0.494327	0.658943	0.25394		-23.5	1.49022	0.485526	0.39846	0.876635	0.36058	0.424224	0.516065	0.672608	0.442569
-23.4	1.01494	0.65183	0.454548	0.490948	0.653067	0.256026		-23.4	1.48603	0.495793	0.39389	0.875847	0.355727	0.430336	0.506239	0.672937	0.440684
-23.3	1.01815	0.663614	0.449314	0.479692	0.652692	0.261388		-23.3	1.48917	0.491286	0.396123	0.873482	0.350326	0.434444	0.521523	0.672473	0.442049
-23.2	1.00944	0.653978	0.462394	0.497705	0.65588	0.249979		-23.2	1.48057	0.49571	0.403031	0.875162	0.360305	0.429858	0.513881	0.674107	0.436863
-23.1	1.02961	0.645401	0.462394	0.48982	0.656806	0.261275		-23.1	1.49368	0.487111	0.395604	0.882007	0.353348	0.427471	0.521522	0.673204	0.445235
-23	1.01724	0.646475	0.46762	0.488695	0.655007	0.254334		-23	1.4769	0.495459	0.394063	0.87089	0.353989	0.429668	0.507694	0.670162	0.43719
-22.9	1.0154	0.666835	0.449314	0.48532	0.654217	0.258923		-22.9	1.48687	0.492287	0.395154	0.881053	0.359482	0.424032	0.514245	0.673146	0.441769
-22.8	1.02365	0.670043	0.462394	0.479685	0.658943	0.260704		-22.8	1.48299	0.492704	0.39505	0.878564	0.356186	0.433679	0.522252	0.673195	0.439487
-22.7	1.01219	0.65076	0.470241	0.484195	0.654348	0.252266		-22.7	1.48603	0.484858	0.399412	0.879207	0.358109	0.426325	0.516794	0.672323	0.441313
-22.6	1.01678	0.640043	0.480701	0.484192	0.655428	0.252099		-22.6	1.49001	0.494541	0.392245	0.881675	0.356461	0.427472	0.501145	0.673735	0.443217
-22.5	1.0264	0.656115	0.451927	0.474057	0.652125	0.265761		-22.5	1.48236	0.494206	0.400382	0.877319	0.357742	0.426326	0.520797	0.673055	0.438937
-22.4	1.02594	0.643257	0.465007	0.49883	0.658259	0.257021		-22.4	1.48068	0.495376	0.397283	0.870475	0.356461	0.429667	0.510244	0.671657	0.437792
-22.3	1.01265	0.645398	0.451935	0.484192	0.648544	0.257068		-22.3	1.48697	0.492955	0.399793	0.880866	0.346939	0.429954	0.518975	0.672913	0.442313
-22.2	1.02503	0.632544	0.462394	0.480813	0.650194	0.261259		-22.2	1.48666	0.491035	0.39943	0.871243	0.355454	0.424891	0.513879	0.671452	0.440833
-22.1	1.02457	0.662543	0.449314	0.490945	0.656843	0.261946		-22.1	1.48676	0.49671	0.398616	0.879227	0.35289	0.43091	0.5157	0.674186	0.440947
-22	1.02136	0.635755	0.462394	0.471803	0.647828	0.261433		-22	1.48802	0.494374	0.398062	0.880306	0.354905	0.432055	0.512791	0.67462	0.441351
-21.9	1.02548	0.645405	0.483313	0.49883	0.663258	0.252285		-21.9	1.48571	0.490367	0.399429	0.871512	0.359848	0.430337	0.509513	0.672868	0.43933
-21.8	1.02319	0.646472	0.478088	0.477439	0.656298	0.257202		-21.8	1.48834	0.485442	0.395292	0.881384	0.346848	0.4311	0.504781	0.6714	0.44393
-21.7	1.01403	0.645401	0.465007	0.487574	0.653002	0.253709		-21.7	1.48875	0.497964	0.399256	0.878626	0.357467	0.43387	0.509153	0.67599	0.440454
-21.6	1.02411	0.647545	0.46762	0.486441	0.656429	0.258078		-21.6	1.48613	0.485943	0.400745	0.880493	0.347306	0.436355	0.515334	0.672829	0.441685
-21.5	1.02961	0.641117	0.485935	0.503337	0.664999	0.25279		-21.5	1.48875	0.490368	0.397889	0.87286	0.359207	0.426707	0.515336	0.672631	0.441263
-21.4	1.02274	0.649686	0.472854	0.495455	0.660183	0.254154		-21.4	1.48309	0.493121	0.394478	0.882857	0.349594	0.426515	0.510242	0.671609	0.441713
-21.3	1.01815	0.646475	0.457161	0.490948	0.653184	0.2569		-21.3	1.49515	0.495209	0.39988	0.877071	0.354172	0.432438	0.519702	0.675654	0.443455
-21.2	1.02273	0.636832	0.46762	0.48982	0.654252	0.256874		-21.2	1.48487	0.485526	0.396417	0.881301	0.353713	0.429859	0.506239	0.671948	0.44164
-21.1	1.02136	0.634691	0.457161	0.48757	0.650196	0.259303		-21.1	1.48257	0.487028	0.392868	0.878916	0.350967	0.42642	0.527344	0.669794	0.441657
-21	1.01815	0.63147	0.449322	0.497709	0.649163	0.257773		-21	1.48938	0.489531	0.402927	0.875888	0.354905	0.432723	0.510605	0.674226	0.44117
-20.9	1.02732	0.642187	0.462394	0.48757	0.654867	0.260714		-20.9	1.48781	0.496711	0.39659	0.879497	0.35051	0.433107	0.5026	0.674038	0.441719
-20.8	1.01769	0.628256	0.475475	0.49883	0.655063	0.250918		-20.8	1.49001	0.488113	0.396746	0.8762	0.355087	0.424415	0.515334	0.671762	0.443205
-20.7	1.02503	0.646472	0.431008	0.46955	0.643014	0.271405		-20.7	1.4855	0.492871	0.398391	0.879808	0.351241	0.430432	0.523707	0.673041	0.44117
-20.6	1.02732	0.6304	0.475475	0.499959	0.658287	0.255244		-20.6	1.48666	0.485442	0.400797	0.879663	0.351241	0.428044	0.51388	0.671974	0.442164
-20.5	1.02274	0.631473	0.438854	0.481942	0.643752	0.265799		-20.5	1.48823	0.492621	0.399378	0.87537	0.35884	0.430432	0.512789	0.674145	0.440565
-20.4	1.01815	0.66147	0.470241	0.502208	0.663018	0.251095		-20.4	1.48833	0.493038	0.398633	0.877693	0.352616	0.42833	0.506238	0.673107	0.442005
-20.3	1.01769	0.640039	0.44408	0.48757	0.647345	0.260803		-20.3	1.48592	0.490034	0.400105	0.878108	0.358382	0.430526	0.515334	0.673846	0.440144
-20.2	1.02136	0.646475	0.465007	0.495452	0.657074	0.255492		-20.2	1.48928	0.49429	0.397369	0.87873	0.352981	0.433107	0.50369	0.674293	0.441926
-20.1	1.01769	0.653974	0.459773	0.476306	0.651937	0.259201		-20.1	1.48026	0.49354	0.399239	0.878854	0.354722	0.426898	0.508786	0.672252	0.438876
-20	1.02411	0.635758	0.444088	0.508965	0.65323	0.259749		-20	1.49201	0.487363	0.398114	0.876863	0.354813	0.434061	0.508785	0.67387	0.442874
-19.9	1.01402	0.644331	0.470241	0.507844	0.65911	0.24815		-19.9	1.4876	0.494959	0.400936	0.875556	0.354354	0.428521	0.513516	0.673654	0.440823
-19.8	1.02319	0.667899	0.483313	0.483063	0.664367	0.254572		-19.8	1.48959	0.489366	0.399689	0.882297	0.357009	0.42919	0.52043	0.674524	0.442341
-19.7	1.01678	0.65183	0.480701	0.48982	0.659782	0.250643		-19.7	1.48917	0.494373	0.405229	0.877029	0.354171	0.422409	0.515336	0.673731	0.441774
-19.6	1.01678	0.635758	0.485935	0.47631	0.653695	0.252823		-19.6	1.48634	0.48995	0.400711	0.876116	0.356735	0.433774	0.510967	0.673938	0.439927
-19.5	1.02228	0.650756	0.438854	0.493202	0.651272	0.263155		-19.5	1.48676	0.497044	0.402978	0.877962	0.353622	0.430145	0.507693	0.674753	0.440239
-19.4	1.0264	0.641117	0.472854	0.488695	0.657267	0.257517		-19.4	1.48362	0.490451	0.402338	0.875536	0.359574	0.43005	0.521161	0.673594	0.438625
-19.3	1.02319	0.640046	0.488547	0.497702	0.662372	0.250347		-19.3	1.48445	0.493957	0.399776	0.876469	0.358475	0.425942	0.517519	0.673179	0.439665
-19.2	1.01998	0.644334	0.485935	0.481938	0.658048	0.252866		-19.2	1.47952	0.490784	0.392522	0.87707	0.35106	0.43196	0.514973	0.670487	0.439478
-19.1	1.0209	0.625045	0.462394	0.489823	0.649541	0.25758		-19.1	1.49043	0.496293	0.403584	0.8723	0.358566	0.427662	0.522248	0.674807	0.440629
-19	1.02457	0.659326	0.462394	0.499959	0.661562	0.256621		-19	1.48351	0.488698	0.402563	0.873897	0.360764	0.434347	0.522613	0.673963	0.437911
-18.9	1.01861	0.633611	0.46762	0.486445	0.651571	0.255698		-18.9	1.48466	0.491703	0.399378	0.875266	0.357285	0.427184	0.516427	0.67258	0.439897
-18.8	1.03098	0.637902	0.512087	0.495452	0.669106	0.249492		-18.8	1.48236	0.487862	0.406233	0.874499	0.353073	0.430622	0.514245	0.672441	0.438679
-18.7	1.03511	0.633617	0.488547	0.490948	0.662056	0.257786		-18.7	1.48351	0.49646	0.399516	0.875557	0.356186	0.428045	0.512791	0.673212	0.439155
-18.6	1.02365	0.638973	0.485935	0.490945	0.659876	0.252694		-18.6	1.48802	0.493121	0.404693	0.877983	0.354905	0.428999	0.519339	0.67462	0.440756
-18.5	1.02365	0.644331	0.501628	0.495452	0.666266	0.247985		-18.5	1.48603	0.486861	0.400797	0.875204	0.362319	0.435016	0.514246	0.674371	0.439042
-18.4	1.02365	0.623971	0.465016	0.483067	0.648926	0.259727		-18.4	1.48382	0.492954	0.405143	0.875224	0.359574	0.42833	0.520796	0.674175	0.438312
-18.3	1.02457	0.638973	0.499015	0.492077	0.663658	0.249942		-18.3	1.48131	0.492036	0.402892	0.878647	0.357558	0.434347	0.507694	0.674465	0.437677
-18.2	1.02594	0.637899	0.465007	0.49207	0.65523	0.258544		-18.2	1.48246	0.493623	0.400347	0.87228	0.355729	0.430049	0.513153	0.672415	0.438439
-18.1	1.02457	0.64111	0.483313	0.48982	0.659703	0.253933		-18.1	1.48834	0.489365	0.398945	0.877589	0.359756	0.429762	0.520795	0.673959	0.441075
-18	1.01494	0.638976	0.480701	0.480813	0.653859	0.252014		-18	1.4812	0.493372	0.398495	0.876365	0.354538	0.431387	0.50624	0.67256	0.438626
-17.9	1.01998	0.629326	0.467628	0.488695	0.651408	0.255986		-17.9	1.48655	0.489283	0.400157	0.876324	0.353348	0.425655	0.5026	0.671886	0.441532
-17.8	1.02044	0.643261	0.491169	0.493202	0.662019	0.249338		-17.8	1.48257	0.489032	0.402355	0.877361	0.359482	0.431195	0.514973	0.673665	0.438409
-17.7	1.02365	0.632544	0.483322	0.484188	0.655926	0.254987		-17.7	1.48309	0.490951	0.397837	0.878128	0.353623	0.432535	0.49896	0.672694	0.439774
-17.6	1.02961	0.644328	0.483313	0.488695	0.661486	0.256523		-17.6	1.48403	0.486445	0.40052	0.875183	0.356643	0.427566	0.518247	0.671732	0.440003
-17.5	1.01953	0.646475	0.462394	0.472932	0.650332	0.2602		-17.5	1.48341	0.496962	0.402286	0.876448	0.357376	0.429382	0.499325	0.67431	0.438493
-17.4	1.02182	0.623971	0.480709	0.486449	0.653236	0.254488		-17.4	1.48456	0.491869	0.399914	0.874333	0.358384	0.433488	0.512426	0.673758	0.438837
-17.3	1.01403	0.638976	0.454548	0.483067	0.647654	0.257347		-17.3	1.47722	0.48995	0.40265	0.871927	0.35527	0.433966	0.504053	0.67183	0.436123
-17.2	1.03007	0.647542	0.472862	0.493198	0.660918	0.258164		-17.2	1.48708	0.490534	0.402753	0.876261	0.359941	0.427662	0.509878	0.674038	0.440125
-17.1	1.02227	0.644331	0.454548	0.467296	0.647112	0.264682		-17.1	1.47942	0.494624	0.398218	0.875764	0.355455	0.438359	0.495686	0.67364	0.436953
-17	1.02045	0.636835	0.454548	0.471803	0.645908	0.262863		-17	1.4855	0.484691	0.400174	0.879746	0.35637	0.428712	0.510968	0.672533	0.441074
-16.9	1.01128	0.642187	0.475467	0.486445	0.653844	0.250157		-16.9	1.48729	0.490284	0.400918	0.877755	0.356095	0.430337	0.507693	0.673779	0.440843
-16.8	1.01586	0.6304	0.444088	0.488695	0.644761	0.259838		-16.8	1.47816	0.491703	0.405471	0.878169	0.356827	0.42919	0.506237	0.673254	0.436859
-16.7	1.01815	0.642187	0.467628	0.477435	0.651351	0.257312		-16.7	1.4832	0.48536	0.397681	0.877382	0.356552	0.427948	0.493139	0.671353	0.440312
-16.6	1.02045	0.640043	0.454548	0.476306	0.647835	0.26184		-16.6	1.48708	0.495209	0.407583	0.874976	0.356552	0.42814	0.512059	0.674923	0.439464
-16.5	1.02365	0.622904	0.465007	0.494327	0.651472	0.257421		-16.5	1.47994	0.493957	0.401559	0.873607	0.361131	0.427184	0.500052	0.672897	0.436996
-16.4	1.02182	0.647545	0.44408	0.478563	0.648001	0.264595		-16.4	1.48729	0.491453	0.402113	0.876988	0.354355	0.431196	0.498597	0.673899	0.440684
-16.3	1.01494	0.648616	0.472854	0.480813	0.654307	0.253717		-16.3	1.48382	0.497545	0.399966	0.878439	0.358109	0.428617	0.506967	0.674417	0.439054
-16.2	1.02182	0.628259	0.451927	0.48757	0.647394	0.260967		-16.2	1.48634	0.495125	0.399793	0.874478	0.353073	0.431005	0.489498	0.673303	0.440299
-16.1	1.01861	0.621827	0.44408	0.474057	0.639643	0.264321		-16.1	1.48403	0.486443	0.402234	0.875411	0.353165	0.426897	0.502237	0.671364	0.440388
-16	1.01632	0.626115	0.480701	0.493198	0.654083	0.250294		-16	1.47711	0.495208	0.402927	0.880866	0.361037	0.432914	0.505876	0.675011	0.435728
-15.9	1.02457	0.640043	0.470241	0.484192	0.65476	0.258272		-15.9	1.48341	0.494875	0.400538	0.875785	0.352615	0.427376	0.505511	0.672432	0.439731
-15.8	1.02594	0.637899	0.449314	0.475181	0.647084	0.266008		-15.8	1.48624	0.48536	0.396279	0.87707	0.363052	0.424511	0.498232	0.672085	0.441042
-15.7	1.02136	0.638973	0.446701	0.493202	0.650059	0.260733		-15.7	1.48718	0.49187	0.401109	0.879082	0.352342	0.427185	0.49969	0.673128	0.441665
-15.6	1.02824	0.640043	0.457161	0.488699	0.653535	0.262244		-15.6	1.4854	0.489116	0.403896	0.874851	0.353898	0.425465	0.499324	0.672104	0.440468
-15.5	1.02411	0.638969	0.459782	0.485317	0.652044	0.260362		-15.5	1.48666	0.488532	0.400261	0.877755	0.3517	0.425177	0.504784	0.67168	0.442045
-15.4	1.02457	0.653974	0.465007	0.468428	0.652994	0.262978		-15.4	1.48299	0.489533	0.40052	0.876386	0.35527	0.426419	0.500417	0.671852	0.439794
-15.3	1.02778	0.648616	0.459773	0.492077	0.657061	0.26054		-15.3	1.48771	0.491452	0.396781	0.880576	0.358017	0.426899	0.498235	0.673572	0.441784
-15.2	1.0319	0.663617	0.457161	0.465046	0.654432	0.269166		-15.2	1.48603	0.488197	0.40329	0.880327	0.355911	0.433869	0.496048	0.674604	0.440138
-15.1	1.02457	0.65076	0.472854	0.484192	0.658094	0.257497		-15.1	1.4812	0.492955	0.411444	0.879683	0.355728	0.417155	0.507328	0.673028	0.438829
-15	1.0319	0.633614	0.457161	0.474057	0.649182	0.267241		-15	1.48288	0.491787	0.403273	0.877983	0.355636	0.428234	0.507693	0.673299	0.439123
-14.9	1.0319	0.641117	0.454548	0.490948	0.654629	0.26416		-14.9	1.49064	0.496043	0.397543	0.879331	0.35884	0.426325	0.509514	0.674787	0.442228
-14.8	1.02182	0.664688	0.444088	0.488695	0.654822	0.262545		-14.8	1.49138	0.490117	0.400572	0.879373	0.35289	0.425943	0.504783	0.673378	0.443509
-14.7	1.02961	0.636832	0.491169	0.468428	0.65651	0.259681		-14.7	1.479	0.491619	0.405575	0.87958	0.357741	0.433297	0.507331	0.674469	0.436705
-14.6	1.02228	0.650763	0.436233	0.485324	0.648649	0.265454		-14.6	1.48771	0.483773	0.398772	0.877506	0.352981	0.423364	0.507693	0.670684	0.443007
-14.5	1.0154	0.665758	0.457161	0.484192	0.655628	0.257111		-14.5	1.48802	0.496878	0.404069	0.878129	0.36058	0.428044	0.512788	0.675953	0.439826
-14.4	1.02915	0.641117	0.457161	0.471807	0.649809	0.266317		-14.4	1.49211	0.487361	0.401161	0.880223	0.353074	0.424893	0.504418	0.673137	0.444106
-14.3	1.0154	0.646475	0.465016	0.486449	0.653336	0.254595		-14.3	1.4897	0.494707	0.401888	0.881156	0.354172	0.432627	0.50733	0.675708	0.441589
-14.2	1.02136	0.637899	0.475475	0.476303	0.652759	0.257328		-14.2	1.4876	0.491452	0.406631	0.877506	0.355912	0.425179	0.513153	0.674047	0.440741
-14.1	1.01861	0.644331	0.420548	0.48982	0.643327	0.267103		-14.1	1.48991	0.494457	0.405489	0.876407	0.356736	0.43196	0.510605	0.675826	0.440507
-14	1.02457	0.650756	0.478088	0.490948	0.66109	0.254729		-14	1.48802	0.489866	0.397768	0.88041	0.353714	0.428903	0.519341	0.673113	0.442288
-13.9	1.01174	0.647545	0.462394	0.484192	0.651467	0.253994		-13.9	1.48938	0.491703	0.405437	0.880721	0.350509	0.428139	0.515336	0.674316	0.442275
-13.8	1.01128	0.649689	0.478088	0.48757	0.656656	0.249187		-13.8	1.48341	0.489116	0.39962	0.880514	0.356369	0.428616	0.511333	0.67294	0.440079
-13.7	1.0154	0.682904	0.457169	0.486445	0.66048	0.256968		-13.7	1.49494	0.4902	0.400745	0.879663	0.355088	0.429764	0.500052	0.675067	0.444082
-13.6	1.02686	0.636832	0.446701	0.47856	0.647238	0.266388		-13.6	1.48141	0.491869	0.405056	0.882504	0.354721	0.429382	0.504781	0.674157	0.438787
-13.5	1.01678	0.644328	0.478088	0.479685	0.65472	0.25366		-13.5	1.48624	0.488615	0.404121	0.879705	0.354263	0.436258	0.512062	0.674867	0.439999
-13.4	1.01861	0.658262	0.472854	0.493202	0.660732	0.252617		-13.4	1.48844	0.494457	0.402199	0.882235	0.356827	0.425942	0.508786	0.675016	0.441568
-13.3	1.02044	0.635755	0.483322	0.480813	0.655083	0.254121		-13.3	1.48634	0.494792	0.40123	0.878252	0.356734	0.438455	0.509514	0.675968	0.439148
-13.2	1.02594	0.658255	0.449314	0.495452	0.657241	0.261631		-13.2	1.48823	0.490116	0.40213	0.879704	0.352706	0.428139	0.521522	0.673504	0.44197
-13.1	1.01815	0.635758	0.483313	0.492073	0.657324	0.250499		-13.1	1.49243	0.492288	0.403134	0.879891	0.352798	0.435111	0.511697	0.675941	0.442452
-13	1.02915	0.637899	0.475475	0.486445	0.657242	0.25878		-13	1.48938	0.491118	0.396227	0.878481	0.350967	0.435015	0.513518	0.673532	0.442431
-12.9	1.01677	0.631473	0.480709	0.484188	0.653286	0.252307		-12.9	1.48991	0.489448	0.404814	0.877838	0.354813	0.432342	0.521159	0.674861	0.441373
-12.8	1.02686	0.631473	0.472862	0.48982	0.655254	0.257742		-12.8	1.48078	0.490035	0.400555	0.876677	0.354812	0.431576	0.509513	0.672406	0.438458
-12.7	1.01953	0.647545	0.465016	0.484192	0.65407	0.257036		-12.7	1.48655	0.494709	0.393924	0.879269	0.353439	0.43578	0.506239	0.673946	0.441015
-12.6	1.02044	0.65183	0.454548	0.496577	0.65585	0.257446		-12.6	1.48624	0.486945	0.400278	0.877942	0.351974	0.431865	0.512789	0.67254	0.44126
-12.5	1.02824	0.633611	0.478088	0.497709	0.659411	0.255423		-12.5	1.49148	0.492454	0.405142	0.883521	0.354629	0.429858	0.515336	0.676181	0.442491
-12.4	1.02044	0.647542	0.457161	0.480813	0.651489	0.260151		-12.4	1.48603	0.480434	0.400849	0.881799	0.353348	0.430431	0.517156	0.672148	0.441988
-12.3	1.0319	0.618616	0.470241	0.492073	0.653207	0.260797		-12.3	1.48351	0.493789	0.399932	0.87425	0.355544	0.428903	0.508423	0.672655	0.439198
-12.2	1.02411	0.65183	0.462394	0.486445	0.656195	0.259329		-12.2	1.49012	0.492036	0.406527	0.884039	0.357834	0.427566	0.519702	0.676354	0.441696
-12.1	1.02503	0.643254	0.465007	0.489827	0.655779	0.25848		-12.1	1.48194	0.493039	0.401438	0.877465	0.349594	0.433106	0.504783	0.672763	0.439194
-12	1.03052	0.643257	0.465016	0.483063	0.655465	0.262559		-12	1.48854	0.490701	0.409851	0.880244	0.353988	0.431387	0.514974	0.675786	0.4406
-11.9	1.03236	0.628259	0.459782	0.490948	0.652837	0.263387		-11.9	1.48519	0.489448	0.399776	0.879435	0.354172	0.43282	0.514609	0.673473	0.440442
-11.8	1.02365	0.656118	0.472854	0.493198	0.661455	0.255012		-11.8	1.48424	0.488364	0.403515	0.874374	0.35527	0.430623	0.514973	0.672732	0.439335
-11.7	1.03053	0.649689	0.478088	0.484192	0.660624	0.259098		-11.7	1.4854	0.488113	0.401334	0.881281	0.356003	0.436258	0.506238	0.674731	0.439971
-11.6	1.0319	0.643257	0.478088	0.487574	0.660205	0.259109		-11.6	1.47806	0.4902	0.406199	0.873794	0.352706	0.427567	0.518248	0.67142	0.437229
-11.5	1.02045	0.6529	0.451935	0.495455	0.655184	0.258357		-11.5	1.49211	0.490784	0.401663	0.876428	0.358109	0.434634	0.518246	0.675621	0.441608
-11.4	1.01998	0.65183	0.454548	0.493202	0.654891	0.25793		-11.4	1.47659	0.495542	0.406164	0.87622	0.35582	0.437022	0.503692	0.674559	0.434976
-11.3	1.02182	0.640046	0.454548	0.479688	0.649025	0.261758		-11.3	1.48435	0.491453	0.402528	0.87931	0.353532	0.425943	0.524796	0.672853	0.440469
-11.2	1.0264	0.65183	0.478088	0.488691	0.661253	0.256092		-11.2	1.4897	0.489198	0.397941	0.875349	0.35756	0.429573	0.512424	0.67322	0.441847
-11.1	1.01265	0.632544	0.457161	0.486449	0.647201	0.255424		-11.1	1.48414	0.491034	0.404987	0.87483	0.355271	0.426993	0.514607	0.672876	0.43934
-11	1.02961	0.650756	0.480701	0.483063	0.661032	0.258293		-11	1.48603	0.488698	0.40509	0.883417	0.357467	0.426898	0.512787	0.6746	0.440714
-10.9	1.01632	0.655048	0.480709	0.479685	0.65794	0.252738		-10.9	1.4747	0.492955	0.406112	0.875474	0.360123	0.423554	0.511698	0.672153	0.43531
-10.8	1.02365	0.633614	0.451927	0.478563	0.646938	0.263608		-10.8	1.48865	0.493205	0.399378	0.883293	0.358567	0.429859	0.508059	0.675492	0.441509
-10.7	1.02869	0.634688	0.465007	0.497705	0.656523	0.258771		-10.7	1.48466	0.49212	0.404364	0.879912	0.356552	0.429095	0.520794	0.674451	0.43957
-10.6	1.02502	0.636832	0.451935	0.49658	0.652593	0.260485		-10.6	1.48131	0.491787	0.399066	0.879684	0.362228	0.425942	0.512791	0.673336	0.438537
-10.5	1.0209	0.65183	0.480701	0.469553	0.655746	0.257333		-10.5	1.47963	0.487947	0.407774	0.882712	0.358017	0.426802	0.498958	0.673813	0.437959
-10.4	1.02319	0.641113	0.454548	0.49883	0.654421	0.25841		-10.4	1.48582	0.493455	0.408778	0.879871	0.361313	0.42938	0.514973	0.676436	0.438622
-10.3	1.02365	0.634684	0.462394	0.477435	0.649541	0.261294		-10.3	1.47722	0.494459	0.408189	0.877631	0.358383	0.429763	0.51206	0.674274	0.43561
-10.2	1.02778	0.6529	0.467628	0.480813	0.657279	0.26102		-10.2	1.48477	0.496461	0.40284	0.876095	0.362227	0.424319	0.516427	0.674452	0.438812
-10.1	1.03052	0.632544	0.480709	0.488695	0.658118	0.257888		-10.1	1.48372	0.489783	0.406216	0.880534	0.356552	0.429094	0.514244	0.674317	0.439249
-10	1.01678	0.647545	0.467628	0.483067	0.653755	0.255344		-10	1.48383	0.490702	0.399793	0.879829	0.356552	0.424223	0.515701	0.672488	0.440481
-9.9	1.02136	0.643257	0.488547	0.488695	0.660465	0.251397		-9.9	1.4769	0.487111	0.403446	0.87985	0.362503	0.426707	0.51752	0.672753	0.436653
-9.8	1.02136	0.649683	0.475475	0.488695	0.658803	0.254347		-9.8	1.4833	0.495125	0.402649	0.877921	0.358475	0.427184	0.507694	0.674109	0.438783
-9.7	1.03007	0.632537	0.446701	0.492073	0.650345	0.265222		-9.7	1.47921	0.493872	0.403256	0.879642	0.35289	0.422313	0.516063	0.671864	0.438824
-9.6	1.01448	0.655044	0.512087	0.480817	0.665608	0.244637		-9.6	1.48393	0.494207	0.404658	0.873752	0.355088	0.429285	0.509513	0.673487	0.438714
-9.5	1.0154	0.627185	0.480709	0.492077	0.653843	0.250052		-9.5	1.48561	0.489032	0.401819	0.878419	0.361769	0.424606	0.508423	0.673542	0.440108
-9.4	1.01907	0.644331	0.485935	0.481942	0.65782	0.252429		-9.4	1.48351	0.488447	0.399343	0.880285	0.353623	0.433203	0.500779	0.673068	0.440078
-9.3	1.01907	0.63254	0.488547	0.4628	0.650739	0.256662		-9.3	1.48435	0.49095	0.404692	0.875681	0.354263	0.422982	0.512789	0.672153	0.440135
-9.2	1.02686	0.640046	0.480701	0.475178	0.655696	0.258983		-9.2	1.47858	0.493873	0.403498	0.878564	0.357376	0.425942	0.5026	0.672972	0.437399
-9.1	1.01907	0.615398	0.459782	0.503333	0.649395	0.255017		-9.1	1.4876	0.492788	0.394807	0.873151	0.358017	0.42556	0.511697	0.671987	0.441347
-9	1.01907	0.610046	0.475475	0.459415	0.641001	0.260938		-9	1.48141	0.490701	0.405091	0.876137	0.358474	0.426899	0.5157	0.673119	0.438017
-8.9	1.01632	0.640046	0.488556	0.48532	0.65756	0.249829		-8.9	1.48529	0.493789	0.397733	0.87931	0.352798	0.432628	0.499687	0.673592	0.440585
-8.8	1.02594	0.640043	0.457161	0.465046	0.647048	0.266328		-8.8	1.48141	0.496043	0.40329	0.877796	0.360122	0.424702	0.514609	0.673894	0.437966
-8.7	1.01815	0.620757	0.462394	0.481938	0.64581	0.258045		-8.7	1.4855	0.491118	0.4049	0.880036	0.355361	0.426802	0.491318	0.673954	0.440338
-8.6	1.02136	0.629333	0.459782	0.47856	0.647259	0.260691		-8.6	1.47931	0.494207	0.399222	0.879165	0.355728	0.426038	0.500416	0.672279	0.438456
-8.5	1.01907	0.638969	0.501628	0.466171	0.65646	0.252966		-8.5	1.48603	0.49813	0.407324	0.877091	0.351608	0.429095	0.509148	0.674879	0.43968
-8.4	1.01311	0.646472	0.43362	0.492073	0.646318	0.260492		-8.4	1.47827	0.493539	0.404208	0.879808	0.353256	0.427376	0.49896	0.672742	0.437778
-8.3	1.01632	0.65076	0.459773	0.486441	0.653323	0.256309		-8.3	1.48351	0.495877	0.401282	0.877506	0.353806	0.42451	0.516065	0.672748	0.439905
-8.2	1.01678	0.625041	0.459782	0.489823	0.647856	0.256235		-8.2	1.48823	0.496628	0.400468	0.877444	0.356369	0.429381	0.499687	0.674753	0.440764
-8.1	1.02732	0.628256	0.436242	0.461675	0.638373	0.272923		-8.1	1.48361	0.497797	0.397283	0.877817	0.351975	0.423363	0.497142	0.671975	0.440711
-8	1.01082	0.638976	0.446701	0.469553	0.641512	0.260714		-8	1.48445	0.493956	0.400434	0.875204	0.357285	0.431197	0.496412	0.673755	0.439053
-7.9	1.0232	0.628259	0.459782	0.48757	0.649702	0.259688		-7.9	1.48792	0.501469	0.404242	0.879912	0.359207	0.425179	0.513516	0.676321	0.440084
-7.8	1.01174	0.6304	0.436233	0.489823	0.642048	0.259703		-7.8	1.48498	0.491786	0.403377	0.879373	0.356277	0.425465	0.499687	0.673543	0.440232
-7.7	1.01861	0.629326	0.462394	0.47631	0.64666	0.259242		-7.7	1.48697	0.491536	0.402199	0.881654	0.357835	0.425751	0.504783	0.674324	0.441089
-7.6	1.02869	0.633614	0.465016	0.469553	0.649219	0.264862		-7.6	1.49022	0.49621	0.399274	0.877713	0.358932	0.429477	0.494228	0.675305	0.441328
-7.5	1.01173	0.634688	0.441467	0.495452	0.645835	0.257156		-7.5	1.48477	0.499549	0.400157	0.876822	0.35884	0.425274	0.503691	0.674235	0.43934
-7.4	1.0154	0.625041	0.475475	0.484192	0.650027	0.253042		-7.4	1.48592	0.490785	0.399793	0.87763	0.358383	0.431864	0.50915	0.674063	0.439929
-7.3	1.02365	0.626118	0.449314	0.485317	0.6461	0.263007		-7.3	1.48991	0.495292	0.398893	0.879144	0.352982	0.430527	0.496777	0.674458	0.442209
-7.2	1.01357	0.636828	0.465007	0.476306	0.647928	0.25608		-7.2	1.48319	0.486861	0.400122	0.878377	0.357376	0.429668	0.506965	0.6726	0.439666
-7.1	1.02503	0.622897	0.465016	0.479688	0.648157	0.261145		-7.1	1.48729	0.495041	0.398287	0.872052	0.3517	0.42642	0.506604	0.671798	0.441326
-7	1.02136	0.636828	0.446701	0.481942	0.646707	0.263065		-7	1.48886	0.493288	0.402425	0.877299	0.354721	0.428999	0.510241	0.674265	0.441294
-6.9	1.02319	0.637899	0.478088	0.483063	0.655561	0.256071		-6.9	1.49096	0.493789	0.393925	0.882027	0.349686	0.428425	0.505146	0.673135	0.444319
-6.8	1.02044	0.632547	0.44408	0.479688	0.644189	0.263822		-6.8	1.48309	0.492036	0.400451	0.881841	0.352158	0.42852	0.518248	0.673016	0.440364
-6.7	1.02457	0.644331	0.436242	0.505587	0.652681	0.262584		-6.7	1.4876	0.496878	0.409072	0.878294	0.358475	0.427375	0.504054	0.676283	0.439452
-6.6	1.02411	0.633614	0.446701	0.468428	0.643213	0.267296		-6.6	1.48298	0.49788	0.398754	0.877216	0.350235	0.425275	0.506238	0.672057	0.440272
-6.5	1.03007	0.631473	0.457161	0.488695	0.651849	0.263303		-6.5	1.49348	0.49212	0.403169	0.878667	0.356827	0.425657	0.52225	0.674986	0.443199
-6.4	1.01998	0.640046	0.43362	0.480813	0.643616	0.266001		-6.4	1.48917	0.493872	0.400261	0.874291	0.351425	0.430049	0.502601	0.673179	0.441717
-6.3	1.02686	0.636828	0.454548	0.487566	0.651451	0.262536		-6.3	1.48823	0.495792	0.399101	0.881032	0.35756	0.430432	0.516793	0.675358	0.441046
-6.2	1.01678	0.643257	0.459773	0.481938	0.650436	0.257553		-6.2	1.49043	0.488531	0.396088	0.874893	0.354722	0.430337	0.50915	0.672501	0.442685
-6.1	1.02548	0.650756	0.46762	0.48982	0.65842	0.257957		-6.1	1.47911	0.493705	0.403342	0.872819	0.35344	0.424702	0.511334	0.671186	0.4378
-6	1.02778	0.636832	0.449314	0.470678	0.64615	0.267869		-6	1.48676	0.488196	0.402754	0.877133	0.354905	0.432438	0.509514	0.673698	0.44048
-5.9	1.02549	0.633611	0.483313	0.484192	0.656651	0.255838		-5.9	1.49327	0.496796	0.397231	0.874561	0.35765	0.43301	0.508059	0.675419	0.442168
-5.8	1.01494	0.625045	0.441467	0.492073	0.643382	0.259524		-5.8	1.47826	0.489783	0.399447	0.879352	0.351608	0.435302	0.51934	0.672293	0.438
-5.7	1.02548	0.646472	0.470241	0.47856	0.655189	0.25987		-5.7	1.49263	0.498213	0.401646	0.877029	0.35875	0.428329	0.510606	0.6761	0.441853
-5.6	1.01678	0.656118	0.454548	0.486445	0.653472	0.257855		-5.6	1.48519	0.489699	0.400347	0.881052	0.358932	0.43024	0.513881	0.674243	0.440099
-5.5	1.03282	0.628256	0.441476	0.484195	0.646686	0.269538		-5.5	1.49138	0.491368	0.403152	0.876884	0.355544	0.433392	0.520067	0.675286	0.44165
-5.4	1.02411	0.637899	0.454548	0.4673	0.645964	0.265593		-5.4	1.48582	0.496043	0.395448	0.875473	0.351425	0.431196	0.521886	0.672567	0.440884
-5.3	1.01265	0.655044	0.46762	0.506712	0.660507	0.248257		-5.3	1.48834	0.490534	0.398841	0.876054	0.354812	0.427375	0.513881	0.672659	0.441822
-5.2	1.02411	0.656118	0.441467	0.481938	0.650908	0.265657		-5.2	1.48708	0.497212	0.402113	0.878667	0.355544	0.431292	0.506966	0.675317	0.440107
-5.1	1.00624	0.655041	0.480701	0.495455	0.659358	0.244353		-5.1	1.48907	0.489866	0.401143	0.87398	0.354539	0.43664	0.502598	0.674206	0.4407
-5	1.01082	0.638973	0.483322	0.479688	0.6532	0.249706		-5	1.48708	0.4912	0.400884	0.881384	0.361495	0.428426	0.517155	0.675078	0.44047
-4.9	1.02411	0.648612	0.449314	0.481938	0.650994	0.263613		-4.9	1.48267	0.492204	0.398858	0.874395	0.3517	0.437022	0.505146	0.672809	0.438837
-4.8	1.0232	0.65076	0.46762	0.48757	0.657286	0.257364		-4.8	1.49075	0.496378	0.3955	0.87622	0.360855	0.429763	0.518975	0.67491	0.44154
-4.7	1.02182	0.642187	0.451935	0.481942	0.649471	0.261905		-4.7	1.48068	0.490617	0.400659	0.875494	0.35472	0.43196	0.513518	0.672355	0.438219
-4.6	1.01953	0.652904	0.465007	0.499955	0.659348	0.253604		-4.6	1.48582	0.48995	0.401369	0.879269	0.356918	0.433202	0.520067	0.674421	0.439979
-4.5	1.0154	0.646478	0.459782	0.493198	0.653715	0.254458		-4.5	1.4832	0.495124	0.397214	0.878066	0.358566	0.431866	0.517522	0.674005	0.438902
-4.4	1.0154	0.644331	0.488547	0.484188	0.658117	0.249565		-4.4	1.49358	0.489031	0.40123	0.878087	0.355178	0.436354	0.516792	0.675576	0.442738
-4.3	1.02228	0.663614	0.459782	0.485317	0.657747	0.259383		-4.3	1.47816	0.50005	0.397283	0.879684	0.352248	0.428234	0.518612	0.67261	0.438115
-4.2	1.01953	0.649686	0.478088	0.52811	0.668852	0.244634		-4.2	1.49264	0.491119	0.397802	0.874125	0.353898	0.425752	0.516062	0.672555	0.443627
-4.1	1.01861	0.636828	0.459782	0.46955	0.646193	0.261237		-4.1	1.47648	0.489866	0.402373	0.874208	0.357283	0.434634	0.516428	0.672475	0.435738
-4	1.01815	0.642183	0.454548	0.481938	0.649205	0.259512		-4	1.48225	0.491118	0.3964	0.877071	0.356826	0.432342	0.516065	0.672668	0.43909
-3.9	1.01907	0.643257	0.457161	0.493198	0.653171	0.256898		-3.9	1.49117	0.498131	0.401438	0.874996	0.351242	0.431673	0.512427	0.674774	0.441876
-3.8	1.02136	0.648612	0.470241	0.489823	0.657509	0.255379		-3.8	1.48131	0.491202	0.396573	0.878294	0.352706	0.423938	0.504419	0.67067	0.440354
-3.7	1.02961	0.63147	0.485935	0.503333	0.662587	0.253142		-3.7	1.48624	0.490284	0.396106	0.880513	0.361587	0.431673	0.517882	0.6744	0.440381
-3.6	1.03465	0.65076	0.480701	0.476306	0.660604	0.262258		-3.6	1.48215	0.487862	0.399516	0.87481	0.35527	0.431386	0.510607	0.671832	0.439053
-3.5	1.02457	0.6529	0.457161	0.512347	0.661744	0.255533		-3.5	1.47816	0.489031	0.40464	0.880576	0.34877	0.43301	0.524433	0.672365	0.438167
-3.4	1.03053	0.640046	0.467628	0.48757	0.656443	0.261009		-3.4	1.4812	0.489783	0.401888	0.876158	0.351791	0.427376	0.524436	0.671366	0.439323
-3.3	1.03007	0.649686	0.470241	0.48081	0.657701	0.261504		-3.3	1.48708	0.485693	0.398062	0.879352	0.352798	0.428999	0.508058	0.671997	0.442275
-3.2	1.02044	0.637899	0.472862	0.497705	0.657227	0.252809		-3.2	1.48813	0.493205	0.399049	0.879518	0.355546	0.435397	0.519706	0.67514	0.440831
-3.1	1.03053	0.658262	0.451927	0.486441	0.656789	0.264996		-3.1	1.47323	0.489949	0.401265	0.879373	0.352525	0.420022	0.505148	0.669394	0.437477
-3	1.01448	0.641117	0.425782	0.48757	0.642238	0.264161		-3	1.48666	0.492037	0.399551	0.873503	0.355269	0.426134	0.503692	0.672192	0.440829
-2.9	1.03099	0.630396	0.467628	0.493198	0.655552	0.260293		-2.9	1.49305	0.491785	0.403584	0.877174	0.356277	0.433487	0.510968	0.675894	0.442093
-2.8	1.01403	0.65076	0.467628	0.47856	0.652743	0.25504		-2.8	1.48435	0.492454	0.398772	0.878377	0.353074	0.425465	0.512426	0.672082	0.440883
-2.7	1.0319	0.634688	0.459782	0.495448	0.655454	0.262064		-2.7	1.48183	0.492287	0.397526	0.87678	0.358748	0.425179	0.513516	0.672059	0.439191
-2.6	1.0264	0.64219	0.454548	0.492073	0.653803	0.261294		-2.6	1.49022	0.491285	0.405229	0.874188	0.351426	0.429763	0.509878	0.673686	0.441729
-2.5	1.02961	0.649689	0.472854	0.484192	0.659086	0.259902		-2.5	1.47848	0.492454	0.401161	0.874603	0.353896	0.431674	0.515336	0.672044	0.437262
-2.4	1.01632	0.653974	0.465016	0.486445	0.655438	0.254987		-2.4	1.48288	0.494206	0.401109	0.87622	0.35472	0.423841	0.508787	0.672163	0.439653
-2.3	1.0154	0.637902	0.454548	0.488699	0.649137	0.256827		-2.3	1.49159	0.491787	0.397525	0.877631	0.357834	0.427376	0.520069	0.673956	0.442795
-2.2	1.02457	0.63147	0.472854	0.49433	0.655805	0.255683		-2.2	1.48813	0.492371	0.398114	0.878419	0.356003	0.428808	0.50842	0.67364	0.441572
-2.1	1.01723	0.673257	0.462394	0.496584	0.662367	0.253983		-2.1	1.4833	0.49671	0.400347	0.874333	0.353897	0.426039	0.509151	0.672438	0.439398
-2	1.02136	0.631473	0.480709	0.494327	0.656967	0.25229		-2	1.48225	0.493037	0.401819	0.882027	0.356369	0.431578	0.507694	0.674513	0.43887
-1.9	1.01036	0.648616	0.462394	0.484192	0.65139	0.253338		-1.9	1.48928	0.493289	0.404796	0.873068	0.359115	0.424319	0.514973	0.673978	0.440665
-1.8	1.01815	0.630403	0.472862	0.492077	0.653374	0.253109		-1.8	1.48466	0.492537	0.398426	0.875681	0.360213	0.425657	0.512789	0.672863	0.439739
-1.7	1.01769	0.649686	0.475475	0.472932	0.653946	0.256221		-1.7	1.48886	0.494207	0.402096	0.876842	0.354629	0.423651	0.521157	0.67338	0.441829
-1.6	1.01907	0.637899	0.488547	0.485317	0.657708	0.251202		-1.6	1.48445	0.499966	0.400936	0.88155	0.356004	0.426229	0.516063	0.674856	0.439834
-1.5	1.01036	0.658259	0.438854	0.474057	0.645383	0.26165		-1.5	1.49201	0.491369	0.397093	0.878294	0.360305	0.423268	0.513153	0.673723	0.443209
-1.4	1.03098	0.642187	0.478088	0.48757	0.659707	0.258695		-1.4	1.48477	0.497128	0.401559	0.87593	0.351609	0.4311	0.511332	0.673682	0.439674
-1.3	1.02915	0.648616	0.451935	0.476306	0.651502	0.266551		-1.3	1.48225	0.493372	0.401109	0.873089	0.359848	0.431482	0.516791	0.673525	0.43761
-1.2	1.01449	0.641113	0.472862	0.495455	0.655979	0.250365		-1.2	1.48498	0.490951	0.39711	0.876531	0.354904	0.425369	0.508424	0.671641	0.441019
-1.1	1.02136	0.646472	0.478088	0.493198	0.659779	0.25277		-1.1	1.47984	0.496127	0.398166	0.878688	0.353623	0.426516	0.512062	0.67216	0.438832
-1	1.03373	0.620757	0.478088	0.486445	0.654756	0.260972		-1	1.48676	0.489366	0.398097	0.878771	0.356003	0.43215	0.508786	0.673525	0.440984
-0.9	1.01586	0.645398	0.493781	0.474057	0.657274	0.251013		-0.9	1.48666	0.495542	0.398789	0.877133	0.357009	0.430718	0.504418	0.674308	0.440211
-0.8	1.01632	0.648616	0.467628	0.471799	0.651091	0.257684		-0.8	1.48697	0.48945	0.402719	0.875743	0.354172	0.428044	0.513515	0.67285	0.44092
-0.7	1.03007	0.640046	0.480701	0.481938	0.658188	0.258966		-0.7	1.48288	0.49404	0.39505	0.876448	0.35756	0.424892	0.510606	0.671812	0.439916
-0.6	1.01678	0.635758	0.491169	0.475178	0.654721	0.251946		-0.6	1.48393	0.490284	0.39614	0.875598	0.355728	0.431674	0.503326	0.672226	0.439906
-0.5	1.0209	0.641117	0.483322	0.48081	0.656537	0.254219		-0.5	1.48676	0.490033	0.399516	0.877983	0.356094	0.431769	0.517883	0.673693	0.440707
-0.4	1.0264	0.641113	0.488547	0.48982	0.66147	0.25361		-0.4	1.4875	0.493204	0.39943	0.878833	0.357742	0.430335	0.507328	0.674507	0.440726
-0.3	1.01907	0.634688	0.462394	0.488699	0.651213	0.256681		-0.3	1.47701	0.489449	0.396244	0.879539	0.356002	0.430622	0.507331	0.671477	0.437856
-0.2	1.02732	0.633614	0.499015	0.486441	0.661597	0.25275		-0.2	1.48466	0.485275	0.399776	0.87958	0.352341	0.432438	0.500051	0.672345	0.440921
-0.1	1.01128	0.656118	0.483322	0.484192	0.658727	0.248682		-0.1	1.48487	0.493456	0.400607	0.878232	0.350601	0.427756	0.508421	0.672588	0.440858
-5.69855e-12	1.02411	0.635755	0.465007	0.470678	0.648887	0.262383		-5.69855e-12	1.48361	0.494875	0.400036	0.874478	0.357467	0.426993	0.514609	0.672911	0.439092
0.1	1.12998	0.574688	0.540862	0.516847	0.690595	0.293884		0.1	1.51047	0.536779	0.37566	1.03575	0.406997	0.561281	0.580478	0.737823	0.446751
0.2	1.01403	0.68397	0.501628	0.511215	0.67771	0.239356		0.2	1.47439	0.481353	0.402459	0.827771	0.362778	0.452972	0.505146	0.666953	0.429075
0.3	1.03236	0.628259	0.454548	0.486445	0.650403	0.265595		0.3	1.48666	0.494208	0.39666	0.875079	0.358475	0.436831	0.518976	0.674651	0.43952
0.4	1.02044	0.62076	0.485935	0.471807	0.649736	0.256094		0.4	1.48215	0.492287	0.395777	0.872943	0.352249	0.423841	0.509513	0.669874	0.440252
0.5	1.02686	0.628256	0.446701	0.481942	0.645939	0.265834		0.5	1.48645	0.494875	0.393059	0.876718	0.352982	0.427184	0.511333	0.671878	0.441842
0.6	1.0209	0.63147	0.436242	0.471803	0.640104	0.267685		0.6	1.48435	0.490951	0.393613	0.869355	0.355728	0.426135	0.496412	0.670022	0.440362
0.7	1.02869	0.6304	0.441476	0.475185	0.643938	0.269375		0.7	1.47994	0.493539	0.388783	0.874789	0.356369	0.437022	0.500416	0.671741	0.43836
0.8	1.01173	0.631473	0.472862	0.470678	0.646687	0.254745		0.8	1.47932	0.48995	0.387519	0.867074	0.352707	0.424223	0.507333	0.666798	0.439787
0.9	1.01357	0.634688	0.462394	0.475181	0.646458	0.256985		0.9	1.48267	0.489783	0.393924	0.877112	0.357558	0.42938	0.505147	0.671738	0.439892
1	1.00898	0.631473	0.43362	0.467296	0.635343	0.263663		1	1.48445	0.492121	0.38996	0.872777	0.353165	0.427758	0.484404	0.670039	0.441267
1.1	1.02228	0.637899	0.449314	0.497702	0.651798	0.25961		1.1	1.48267	0.491035	0.387242	0.870599	0.358749	0.41773	0.505146	0.668004	0.441169
1.2	1.01953	0.615398	0.423161	0.474057	0.633036	0.27019		1.2	1.47155	0.489283	0.387086	0.871305	0.355361	0.437882	0.50442	0.668745	0.435564
1.3	1.02915	0.644331	0.475475	0.475185	0.656036	0.261191		1.3	1.48414	0.488614	0.389458	0.87033	0.352065	0.417634	0.504784	0.66704	0.442556
1.4	1.02228	0.625048	0.446701	0.486445	0.645118	0.262804		1.4	1.47732	0.486861	0.383814	0.8695	0.354447	0.424893	0.493138	0.66614	0.439675
1.5	1.02228	0.623967	0.459782	0.46505	0.642769	0.264227		1.5	1.47438	0.483106	0.386186	0.871616	0.351243	0.427662	0.502236	0.6657	0.43895
1.6	1.02594	0.628259	0.459782	0.46505	0.644758	0.265885		1.6	1.47659	0.491954	0.383814	0.874188	0.344559	0.425082	0.50333	0.666031	0.440836
1.7	1.01632	0.617542	0.436233	0.476306	0.6366	0.26482		1.7	1.47061	0.484609	0.384316	0.864689	0.355361	0.420403	0.492047	0.663331	0.43724
1.8	1.02732	0.618616	0.454548	0.461668	0.640537	0.268742		1.8	1.47417	0.48469	0.379937	0.865477	0.348497	0.426897	0.50442	0.663279	0.439449
1.9	1.02273	0.641117	0.451935	0.46955	0.646334	0.265046		1.9	1.47459	0.48035	0.383503	0.864896	0.352983	0.425465	0.501143	0.663632	0.438966
2	1.01953	0.628256	0.44408	0.459415	0.637819	0.267802		2	1.46998	0.486445	0.38165	0.867592	0.354812	0.418589	0.500052	0.663178	0.437749
2.1	0.960404	0.583254	0.323767	0.376084	0.560877	0.288959		2.1	1.45246	0.451386	0.394634	0.737884	0.307664	0.31601	0.446196	0.610007	0.441696
2.2	1.01953	0.625045	0.423161	0.461668	0.63235	0.27255		2.2	1.48015	0.491452	0.36948	0.908554	0.342636	0.406363	0.504418	0.66644	0.449899
2.3	1.02778	0.634688	0.43362	0.484192	0.645069	0.269051		2.3	1.47501	0.485191	0.37708	0.865892	0.353257	0.413335	0.492775	0.661628	0.440944
2.4	1.03694	0.653971	0.462394	0.484195	0.659375	0.265879		2.4	1.47585	0.484273	0.38288	0.87427	0.351151	0.428807	0.508058	0.666206	0.439957
2.5	1.03282	0.656118	0.441467	0.484192	0.653648	0.269265		2.5	1.48676	0.484107	0.390981	0.874872	0.358383	0.428139	0.507694	0.670541	0.442059
2.6	1.03373	0.660399	0.436242	0.502212	0.658147	0.267474		2.6	1.48802	0.489949	0.378777	0.878087	0.36232	0.434537	0.511698	0.671949	0.442668
2.7	1.02961	0.655041	0.441467	0.49883	0.656237	0.264772		2.7	1.50061	0.48611	0.381166	0.885138	0.360122	0.42642	0.534259	0.67326	0.44916
2.8	1.04015	0.677545	0.454548	0.511219	0.670866	0.263753		2.8	1.50302	0.48636	0.384559	0.893828	0.368088	0.444089	0.538263	0.679991	0.447394
2.9	1.01769	0.706475	0.472854	0.51009	0.676778	0.249315		2.9	1.51435	0.488447	0.391916	0.896566	0.368911	0.448674	0.545541	0.68481	0.450082
3	1.04015	0.72362	0.444088	0.52811	0.683992	0.264747		3	1.52735	0.500635	0.386065	0.909861	0.374405	0.449629	0.56774	0.691325	0.454995
3.1	1.04473	0.748261	0.451935	0.538249	0.695795	0.263818		3.1	1.5433	0.501136	0.381581	0.91936	0.380996	0.466343	0.582297	0.698785	0.459685
3.2	1.05024	0.734334	0.454548	0.534871	0.693497	0.265323		3.2	1.56165	0.505226	0.383416	0.936947	0.399398	0.466725	0.592849	0.708894	0.464985
3.3	1.05069	0.770766	0.451927	0.566401	0.709946	0.26267		3.3	1.5799	0.513656	0.393821	0.945098	0.393905	0.487356	0.630694	0.718956	0.46894
3.4	1.0484	0.813623	0.478088	0.567526	0.726909	0.257029		3.4	1.60885	0.516913	0.391103	0.957749	0.411848	0.496716	0.647801	0.73053	0.477524
3.5	1.06398	0.840408	0.480701	0.581036	0.741532	0.263022		3.5	1.62553	0.531603	0.391206	0.983135	0.418898	0.513812	0.678733	0.74403	0.482189
3.6	1.07407	0.85648	0.470241	0.613694	0.753621	0.266552		3.6	1.65762	0.550634	0.395708	1.00004	0.428786	0.528712	0.714395	0.760251	0.490528
3.7	1.07957	0.88755	0.517321	0.631715	0.779038	0.253174		3.7	1.6979	0.556144	0.396279	1.02534	0.448286	0.549725	0.752972	0.778946	0.502621
3.8	1.08277	0.904696	0.483313	0.639593	0.777593	0.267665		3.8	1.73744	0.579767	0.403758	1.05334	0.460277	0.572742	0.792637	0.801222	0.512941
3.9	1.10294	0.931485	0.491169	0.674505	0.800024	0.270915		3.9	1.77793	0.597796	0.404225	1.07748	0.481425	0.598436	0.832666	0.822882	0.52342
4	1.11119	1.0022	0.499015	0.676759	0.822291	0.283735		4	1.81967	0.612238	0.41276	1.1154	0.497814	0.625559	0.881795	0.84724	0.535308
4.1	1.12448	1.03006	0.553934	0.721802	0.857569	0.265594		4.1	1.87401	0.631437	0.409799	1.14648	0.51658	0.656791	0.935652	0.872517	0.551996
4.2	1.14235	1.07292	0.496394	0.736448	0.862028	0.301394		4.2	1.92236	0.668666	0.4201	1.19093	0.537455	0.697287	1.00153	0.906133	0.563202
4.3	1.16206	1.10077	0.517321	0.77811	0.889566	0.299917		4.3	1.99054	0.691371	0.420931	1.23054	0.566109	0.725274	1.06703	0.937461	0.583979
4.4	1.17352	1.15434	0.525168	0.822028	0.918765	0.308044		4.4	2.04445	0.733023	0.433153	1.27903	0.595954	0.76959	1.13253	0.975868	0.595681
4.5	1.1836	1.21864	0.53824	0.826532	0.941752	0.322104		4.5	2.1121	0.768582	0.433759	1.32126	0.619758	0.80808	1.19222	1.01059	0.615615
4.6	1.21477	1.27114	0.538249	0.889592	0.978436	0.338222		4.6	2.1785	0.801722	0.442484	1.38081	0.654638	0.86023	1.28356	1.05306	0.633391
4.7	1.23218	1.30757	0.582708	0.892974	1.00386	0.333684		4.7	2.25894	0.845127	0.455347	1.43633	0.692355	0.907889	1.3487	1.09933	0.6542
4.8	1.25647	1.38364	0.569627	0.939143	1.03722	0.363475		4.8	2.33006	0.903474	0.462583	1.496	0.725038	0.963858	1.43203	1.14683	0.672421
4.9	1.26931	1.42007	0.593167	0.97743	1.06499	0.364286		4.9	2.40589	0.949218	0.476225	1.55755	0.768341	1.01448	1.50991	1.19529	0.691285
5	1.30414	1.46722	0.590555	1.00108	1.09075	0.385356		5	2.48781	1.00414	0.49397	1.62054	0.802307	1.07179	1.59325	1.24676	0.711847
5.1	1.31697	1.52722	0.624562	1.05288	1.13041	0.389082		5.1	2.5669	1.07042	0.506573	1.68919	0.846434	1.12929	1.68204	1.30147	0.731243
5.2	1.35501	1.58615	0.629796	1.07991	1.16272	0.41115		5.2	2.65563	1.12811	0.520232	1.76139	0.892208	1.19338	1.76355	1.35849	0.754365
5.3	1.37701	1.62579	0.658562	1.12045	1.19546	0.413132		5.3	2.74541	1.19488	0.542011	1.82931	0.938352	1.25431	1.84835	1.41738	0.775267
5.4	1.39855	1.72758	0.640248	1.17563	1.2355	0.457035		5.4	2.83373	1.26734	0.559461	1.89898	0.983212	1.31849	1.94042	1.47687	0.796689
5.5	1.43109	1.76401	0.700408	1.19703	1.27314	0.447109		5.5	2.92383	1.34029	0.585775	1.97005	1.02853	1.38163	2.01975	1.53835	0.816948
5.6	1.45309	1.82509	0.635022	1.2342	1.28685	0.498326		5.6	3.00816	1.4064	0.611344	2.04296	1.07989	1.44982	2.114	1.59976	0.835118
5.7	1.4783	1.89473	0.697796	1.2691	1.33498	0.498065		5.7	3.10497	1.48921	0.640255	2.12293	1.12914	1.50751	2.18278	1.66567	0.857456
5.8	1.50259	1.94295	0.737029	1.31978	1.37559	0.499633		5.8	3.19538	1.56651	0.665357	2.19226	1.18087	1.5799	2.27012	1.73005	0.87696
5.9	1.53192	2.00188	0.752723	1.34681	1.40833	0.516778		5.9	3.29712	1.63963	0.703564	2.26701	1.225	1.63855	2.37092	1.79515	0.899324
6	1.55988	2.08867	0.700408	1.3637	1.42816	0.5737		6	3.3804	1.72327	0.730346	2.34014	1.27233	1.7077	2.44589	1.85903	0.917118
6.1	1.58967	2.11117	0.773641	1.4155	1.47249	0.551747		6.1	3.48246	1.79489	0.770907	2.40361	1.32039	1.76587	2.51903	1.92302	0.937492
6.2	1.61671	2.19152	0.744876	1.44253	1.49891	0.595912		6.2	3.57067	1.87719	0.805462	2.48215	1.37724	1.82709	2.60637	1.98997	0.954839
6.3	1.63137	2.25581	0.794569	1.4718	1.53839	0.600289		6.3	3.67052	1.95624	0.847322	2.55262	1.41633	1.88726	2.68389	2.05505	0.975891
6.4	1.67262	2.30939	0.79719	1.51798	1.57429	0.621046		6.4	3.77625	2.03496	0.885841	2.63083	1.47483	1.95221	2.7756	2.12582	0.997866
6.5	1.69691	2.37046	0.828568	1.55063	1.61164	0.632455		6.5	3.86394	2.11342	0.923633	2.69627	1.51466	2.00942	2.85202	2.18689	1.01554
6.6	1.73312	2.44331	0.828568	1.61032	1.65383	0.661444		6.6	3.96756	2.1938	0.965579	2.77172	1.56382	2.07074	2.92699	2.25554	1.0371
6.7	1.75237	2.51189	0.87827	1.62721	1.69243	0.668884		6.7	4.0542	2.26492	1.00832	2.84344	1.60822	2.12852	3.03179	2.31794	1.0534
6.8	1.78949	2.56654	0.87827	1.66325	1.72439	0.691161		6.8	4.15689	2.34214	1.05131	2.92383	1.66507	2.195	3.11185	2.38904	1.07376
6.9	1.80736	2.64368	0.886116	1.70716	1.76108	0.718703		6.9	4.2537	2.41643	1.08979	2.99076	1.70426	2.25297	3.19628	2.45132	1.09471
7	1.84815	2.68761	0.938422	1.74208	1.80407	0.71549		7	4.35974	2.49848	1.132	3.07274	1.7558	2.31104	3.28289	2.52163	1.11757
7.1	1.8674	2.76476	0.935818	1.786	1.83849	0.747524		7.1	4.4618	2.5726	1.17424	3.13635	1.7991	2.37198	3.36659	2.58601	1.1384
7.2	1.89582	2.84726	0.951511	1.80852	1.87578	0.775237		7.2	4.55525	2.64498	1.21542	3.21558	1.84744	2.43129	3.44337	2.65166	1.15757
7.3	1.92378	2.90297	0.98289	1.86257	1.91805	0.784795		7.3	4.65091	2.72177	1.26492	3.2957	1.89862	2.49891	3.53326	2.7218	1.17479
7.4	1.95998	2.96941	1.00644	1.89072	1.95664	0.80269		7.4	4.74321	2.80625	1.30278	3.36501	1.94485	2.55813	3.61841	2.7867	1.1938
7.5	2.00215	3.02298	1.00643	1.93239	1.99099	0.824199		7.5	4.8503	2.88246	1.34734	3.44698	1.98861	2.62642	3.70685	2.85702	1.21724
7.6	2.01223	3.10655	1.02474	1.96167	2.0263	0.851358		7.6	4.94795	2.96226	1.39074	3.5203	2.0418	2.68831	3.79491	2.92523	1.23597
7.7	2.06493	3.18584	1.00382	2.01347	2.06702	0.89163		7.7	5.04371	3.0338	1.43934	3.60014	2.09362	2.75737	3.88298	2.99466	1.25331
7.8	2.07777	3.24584	1.06921	2.04726	2.11002	0.890385		7.8	5.14	3.11594	1.48346	3.67452	2.14333	2.82317	3.95685	3.0634	1.27192
7.9	2.11352	3.3037	1.04305	2.08217	2.13561	0.924024		7.9	5.23649	3.20517	1.5273	3.75962	2.19744	2.88621	4.06166	3.13537	1.29128
8	2.1456	3.38621	1.12152	2.12721	2.19513	0.927069		8	5.33572	3.28463	1.57082	3.83075	2.24751	2.96453	4.1308	3.20566	1.31019
8.1	2.17768	3.44621	1.08491	2.16212	2.21773	0.9656		8.1	5.43127	3.35851	1.62071	3.9112	2.291	3.01878	4.23124	3.27191	1.32904
8.2	2.20563	3.52336	1.09798	2.20492	2.25797	0.992025		8.2	5.52871	3.44332	1.66017	3.98369	2.34895	3.08984	4.31094	3.34245	1.34774
8.3	2.23589	3.60585	1.18168	2.23419	2.3144	0.9939		8.3	5.61829	3.52512	1.70651	4.06014	2.40187	3.16424	4.39173	3.41269	1.36316
8.4	2.2698	3.67657	1.16337	2.29725	2.35175	1.02909		8.4	5.71562	3.60876	1.75747	4.14063	2.45478	3.22546	4.47834	3.48379	1.38086
8.5	2.29638	3.72907	1.12937	2.32315	2.3695	1.06362		8.5	5.80656	3.69449	1.80254	4.21671	2.50889	3.29547	4.56459	3.55411	1.39712
8.6	2.33671	3.79872	1.17122	2.36482	2.41787	1.07553		8.6	5.90463	3.7717	1.84545	4.29743	2.56263	3.36682	4.65266	3.62478	1.41651
8.7	2.36742	3.87158	1.18168	2.40424	2.45623	1.10126		8.7	5.99819	3.85592	1.8962	4.37143	2.61637	3.43291	4.72289	3.69517	1.4322
8.8	2.39171	3.95194	1.17644	2.44139	2.49037	1.13648		8.8	6.08881	3.93881	1.94015	4.44609	2.66965	3.50426	4.8277	3.76463	1.44859
8.9	2.42837	4.03123	1.24445	2.48419	2.54706	1.14274		8.9	6.18846	4.02704	1.98516	4.52014	2.72623	3.57837	4.90194	3.83757	1.46712
9	2.46275	4.08802	1.2366	2.52248	2.57746	1.16845		9	6.28086	4.10242	2.03635	4.59936	2.77814	3.63635	4.99255	3.90558	1.48322
9.1	2.49345	4.14374	1.19738	2.5664	2.60024	1.20595		9.1	6.36205	4.18981	2.07975	4.6727	2.83398	3.70789	5.08025	3.97436	1.49641
9.2	2.53058	4.23695	1.29153	2.58667	2.66143	1.20852		9.2	6.46452	4.26903	2.1298	4.75104	2.88681	3.77818	5.16286	4.04656	1.51547
9.3	2.56266	4.3141	1.30723	2.64973	2.70843	1.23372		9.3	6.55766	4.35184	2.17618	4.82228	2.94403	3.84418	5.25202	4.11603	1.53143
9.4	2.58145	4.38803	1.30723	2.67901	2.73893	1.26461		9.4	6.64597	4.4298	2.21975	4.8998	2.99795	3.91362	5.32698	4.18448	1.5474
9.5	2.62087	4.43946	1.30985	2.73419	2.77609	1.28355		9.5	6.73093	4.51937	2.2724	4.9725	3.0516	3.97961	5.42415	4.2544	1.56011
9.6	2.65799	4.54124	1.29677	2.75897	2.81374	1.33076		9.6	6.82785	4.59583	2.31384	5.04762	3.10726	4.04647	5.50785	4.32315	1.57892
9.7	2.67861	4.5766	1.336	2.7995	2.84768	1.32982		9.7	6.91596	4.67029	2.36549	5.13004	3.16219	4.11973	5.60283	4.39395	1.59285
9.8	2.71528	4.64518	1.336	2.83779	2.88356	1.35753		9.8	7.00679	4.75744	2.40901	5.19763	3.21877	4.18726	5.68653	4.46281	1.60874
9.9	2.75698	4.74375	1.35954	2.89072	2.93775	1.38892		9.9	7.08923	4.83356	2.45854	5.27516	3.27205	4.24198	5.76513	4.52842	1.62194
10	2.77532	4.79947	1.35431	2.94026	2.96734	1.41376		10	7.17629	4.91361	2.50424	5.34839	3.33036	4.3162	5.85939	4.59818	1.63587
10.1	2.81106	4.8734	1.39093	2.9673	3.01067	1.43004		10.1	7.26733	4.99926	2.5493	5.4197	3.38319	4.38821	5.94236	4.66783	1.65222
10.2	2.83352	4.96554	1.43016	3.01009	3.05983	1.45388		10.2	7.35753	5.07313	2.59376	5.49629	3.43446	4.45469	6.03188	4.73498	1.66892
10.3	2.87614	4.99661	1.44324	3.05964	3.09391	1.45986		10.3	7.44144	5.15051	2.64545	5.56853	3.49671	4.5267	6.11194	4.80489	1.67964
10.4	2.9151	5.09947	1.44585	3.08441	3.13621	1.50148		10.4	7.52745	5.23173	2.6909	5.64477	3.5499	4.59414	6.19637	4.87315	1.69472
10.5	2.93206	5.14984	1.46678	3.12721	3.16897	1.51428		10.5	7.6143	5.31437	2.74321	5.71311	3.60749	4.66348	6.28844	4.94266	1.7069
10.6	2.97331	5.21091	1.47201	3.16437	3.20515	1.53647		10.6	7.69936	5.38958	2.78857	5.79321	3.66516	4.72689	6.36741	5.01046	1.72126
10.7	3.00126	5.29663	1.50601	3.23532	3.25981	1.55905		10.7	7.7839	5.47714	2.8323	5.86841	3.72329	4.79843	6.44783	5.08058	1.73565
10.8	3.03472	5.37913	1.5374	3.23306	3.29608	1.58159		10.8	7.86645	5.55043	2.88119	5.93779	3.77566	4.8672	6.53918	5.14645	1.74793
10.9	3.06772	5.45306	1.5191	3.29162	3.33288	1.61833		10.9	7.96179	5.6319	2.92232	6.01015	3.83682	4.93349	6.62397	5.21608	1.76556
11	3.09751	5.50342	1.54786	3.32541	3.36855	1.62767		11	8.04077	5.70828	2.97415	6.07963	3.89486	5.00139	6.70694	5.28318	1.77526
11.1	3.13234	5.59557	1.56878	3.36594	3.41566	1.65788		11.1	8.11692	5.78549	3.0237	6.15687	3.95107	5.07131	6.80119	5.35089	1.78566
11.2	3.15709	5.64807	1.56879	3.41212	3.44652	1.67905		11.2	8.19989	5.86804	3.06944	6.22357	4.00728	5.13272	6.87652	5.41682	1.79876
11.3	3.19559	5.73486	1.58709	3.44591	3.49086	1.70773		11.3	8.28212	5.9395	3.1166	6.29875	4.06157	5.20531	6.9493	5.48397	1.81143
11.4	3.224	5.80986	1.63417	3.4932	3.54031	1.72109		11.4	8.36781	6.02097	3.16284	6.36738	4.12566	5.26605	7.0381	5.55178	1.82416
11.5	3.24554	5.86665	1.62109	3.53037	3.56591	1.74925		11.5	8.44742	6.0981	3.20977	6.44057	4.17738	5.33606	7.14836	5.61822	1.83669
11.6	3.28267	5.95129	1.66033	3.57541	3.61742	1.76927		11.6	8.52189	6.17756	3.25651	6.51005	4.2401	5.39757	7.21387	5.68395	1.84603
11.7	3.33171	6.01022	1.64202	3.6137	3.64941	1.79863		11.7	8.61472	6.25219	3.30015	6.58274	4.29026	5.47264	7.30739	5.75212	1.86342
11.8	3.34683	6.1013	1.69172	3.66438	3.70106	1.81892		11.8	8.69328	6.33191	3.34807	6.65129	4.35792	5.54122	7.38673	5.82061	1.87268
11.9	3.37525	6.16773	1.68387	3.68802	3.72872	1.84903		11.9	8.77026	6.40178	3.39236	6.72044	4.408	5.59719	7.47152	5.88167	1.88506
12	3.41374	6.2288	1.71003	3.72518	3.76944	1.86352		12	8.85512	6.48174	3.44102	6.78965	4.4686	5.67178	7.55012	5.95132	1.89707
12.1	3.44078	6.3038	1.74142	3.75671	3.81068	1.88302		12.1	8.93011	6.5567	3.48728	6.85994	4.5315	5.73711	7.64402	6.01711	1.90644
12.2	3.46645	6.3906	1.75972	3.81414	3.85773	1.91242		12.2	9.00417	6.63859	3.53161	6.93311	4.58148	5.80597	7.72589	6.08249	1.91862
12.3	3.4967	6.45167	1.76495	3.84793	3.89031	1.93515		12.3	9.08839	6.70937	3.56994	7.00381	4.64685	5.86758	7.81214	6.14766	1.93245
12.4	3.53245	6.5181	1.78588	3.88171	3.92953	1.95413		12.4	9.16852	6.78333	3.619	7.07248	4.69785	5.93549	7.88747	6.21278	1.94425
12.5	3.5572	6.59631	1.80157	3.93803	3.97328	1.98083		12.5	9.24194	6.85687	3.66633	7.13723	4.75662	5.99948	7.97954	6.27641	1.95301
12.6	3.47378	6.59203	1.58447	3.76009	3.85259	2.06567		12.6	9.33037	6.93366	3.71247	7.21084	4.81439	6.07475	8.05632	6.34608	1.96747
12.7	3.6044	6.71632	1.83557	4.01572	4.043	2.01763		12.7	9.39938	7.01088	3.75478	7.27899	4.87728	6.1375	8.14839	6.4098	1.97617
12.8	3.65023	6.78918	1.86958	4.04725	4.08906	2.03397		12.8	9.48497	7.08099	3.79922	7.34696	4.92809	6.20521	8.223	6.47424	1.99063
12.9	3.6924	6.8824	1.87742	4.08442	4.13416	2.06908		12.9	9.56049	7.15529	3.84877	7.41258	4.98769	6.26519	8.29796	6.53833	1.99956
13	3.71256	6.93061	1.8748	4.14298	4.16524	2.08956		13	9.63475	7.23049	3.89094	7.4797	5.04115	6.33387	8.3853	6.60182	2.01102
13.1	3.75381	7.00668	1.91666	4.1655	4.21066	2.10483		13.1	9.71111	7.30245	3.93643	7.55616	5.1002	6.39232	8.47846	6.66645	2.02224
13.2	3.78131	7.06668	1.95066	4.22856	4.2568	2.11665		13.2	9.79418	7.37198	3.97416	7.62102	5.1652	6.45965	8.54688	6.73103	2.03527
13.3	3.80239	7.13204	1.93235	4.23194	4.27468	2.15065		13.3	9.86781	7.44335	4.01782	7.68525	5.21446	6.53272	8.62002	6.79357	2.0462
13.4	3.83585	7.20169	1.99512	4.30288	4.33389	2.15585		13.4	9.9363	7.51697	4.06118	7.75865	5.27122	6.59518	8.71574	6.85658	2.05575
13.5	3.87801	7.26919	1.96636	4.31752	4.35777	2.19294		13.5	10.0242	7.59727	4.11161	7.81923	5.32578	6.65602	8.79361	6.92235	2.06889
13.6	3.90322	7.34955	2.00558	4.37045	4.4072	2.21213		13.6	10.0974	7.66363	4.15486	7.88867	5.3874	6.72422	8.86894	6.98603	2.07819
13.7	3.93438	7.40526	2.03174	4.40311	4.44363	2.22482		13.7	10.1714	7.73668	4.19225	7.95699	5.45084	6.79155	8.95956	7.04994	2.08939
13.8	3.96922	7.4717	2.02912	4.47856	4.48715	2.25224		13.8	10.2494	7.81206	4.23821	8.02319	5.5011	6.85516	9.03598	7.11319	2.10158
13.9	3.99993	7.53599	2.03958	4.47743	4.51323	2.27455		13.9	10.3201	7.88025	4.28233	8.08968	5.5639	6.91944	9.1073	7.17595	2.1097
14	4.02925	7.60135	2.06836	4.52699	4.55649	2.29062		14	10.3982	7.95404	4.3206	8.15914	5.61673	6.98553	9.19137	7.23905	2.12376
14.1	4.06088	7.68385	2.08667	4.56189	4.59832	2.31798		14.1	10.4752	8.02383	4.36686	8.22178	5.6734	7.05029	9.27179	7.30189	2.13387
14.2	4.09709	7.73099	2.08405	4.60131	4.62836	2.33687		14.2	10.5463	8.09344	4.41109	8.2856	5.73849	7.12307	9.35113	7.36634	2.14143
14.3	4.12413	7.8285	2.1076	4.64297	4.6758	2.36929		14.3	10.6237	8.1689	4.45368	8.35161	5.79132	7.18448	9.42827	7.42895	2.15404
14.4	4.16537	7.88207	2.1076	4.6745	4.70739	2.38973		14.4	10.7014	8.24027	4.49547	8.42294	5.8457	7.24723	9.50688	7.49216	2.16684
14.5	4.18966	7.96457	2.13898	4.73081	4.756	2.41282		14.5	10.7715	8.30355	4.53932	8.4897	5.9085	7.3139	9.57966	7.55441	2.17455
14.6	4.31203	8.11136	2.30376	4.93802	4.91629	2.40828		14.6	10.8424	8.37516	4.58222	8.5531	5.95903	7.37465	9.663	7.61443	2.18504
14.7	4.25199	8.10172	2.20698	4.81189	4.84315	2.44391		14.7	10.9184	8.44879	4.62858	8.61742	6.02046	7.44246	9.73578	7.67935	2.19447
14.8	4.28958	8.19601	2.19129	4.86482	4.88542	2.48823		14.8	10.9928	8.51331	4.66563	8.68103	6.07869	7.50292	9.81147	7.73907	2.20601
14.9	4.31799	8.26994	2.19129	4.91211	4.92283	2.51862		14.9	11.06	8.58752	4.70555	8.74709	6.13197	7.56481	9.89481	7.79948	2.2162
15	4.36199	8.3653	2.22529	4.98081	4.98335	2.54497		15	11.1435	8.65572	4.74867	8.80933	6.18992	7.6309	9.96359	7.863	2.22878
15.1	4.38582	8.44352	2.25406	5.0281	5.02788	2.56729		15.1	11.2126	8.73209	4.79782	8.87074	6.24439	7.69566	10.0429	7.92555	2.23653
15.2	4.43119	8.54852	2.26452	5.10018	5.0861	2.60632		15.2	11.2846	8.79044	4.83	8.94144	6.3039	7.75841	10.1164	7.98481	2.24867
15.3	4.46007	8.64388	2.29591	5.14297	5.13571	2.63491		15.3	11.3536	8.86582	4.87998	9.00103	6.36103	7.82804	10.1939	8.04826	2.25544
15.4	4.49444	8.73281	2.31945	5.23306	5.19494	2.66315		15.4	11.4308	8.93677	4.91926	9.06456	6.41852	7.88687	10.2715	8.10947	2.26779
15.5	4.52973	8.83996	2.33777	5.30176	5.25231	2.70126		15.5	11.5022	9.00455	4.9627	9.12802	6.46668	7.94857	10.3461	8.16878	2.27836
15.6	4.57969	8.94068	2.34038	5.34906	5.30245	2.74075		15.6	11.569	9.06966	5.00487	9.19335	6.53104	8.01256	10.4199	8.23008	2.28548
15.7	4.60673	9.04997	2.38746	5.43126	5.36885	2.77032		15.7	11.651	9.13877	5.04542	9.25777	6.59082	8.0715	10.4913	8.29255	2.2985
15.8	4.65989	9.16997	2.41361	5.49433	5.43445	2.80969		15.8	11.7138	9.20898	5.08039	9.32205	6.64465	8.133	10.5684	8.35048	2.30841
15.9	4.69839	9.26748	2.43715	5.58104	5.49601	2.8416		15.9	11.7874	9.27459	5.12685	9.37794	6.69738	8.20196	10.6405	8.41101	2.31717
16	4.74239	9.38533	2.48685	5.62608	5.56016	2.8723		16	11.8609	9.34295	5.16662	9.44108	6.74929	8.25812	10.7256	8.46982	2.329
16.1	4.78959	9.52034	2.50255	5.73644	5.63723	2.92308		16.1	11.9327	9.40748	5.21078	9.50852	6.80916	8.3267	10.7926	8.53256	2.33777
16.2	4.82351	9.63392	2.53393	5.80964	5.70025	2.95973		16.2	12.0013	9.48235	5.25475	9.56817	6.85732	8.38878	10.8592	8.59212	2.34763
16.3	4.87346	9.75928	2.56793	5.8727	5.76834	2.99899		16.3	12.0676	9.53903	5.29211	9.62645	6.92507	8.45287	10.936	8.65053	2.3543
16.4	4.92342	9.87821	2.58625	5.9369	5.83119	3.04101		16.4	12.1429	9.60631	5.33279	9.68936	6.97789	8.50234	11.0091	8.7086	2.36628
16.5	4.97612	10.0089	2.64901	6.05851	5.92314	3.07293		16.5	12.2121	9.67943	5.37452	9.74973	7.03081	8.56872	11.0917	8.76921	2.3761
16.6	5.02012	10.1236	2.64379	6.11257	5.97501	3.12188		16.6	12.2849	9.7392	5.41317	9.81332	7.08839	8.63663	11.1623	8.82928	2.38644
16.7	5.0797	10.2629	2.72487	6.20716	6.06865	3.15011		16.7	12.3479	9.80481	5.45209	9.87486	7.14085	8.6884	11.2307	8.88481	2.39512
16.8	5.12095	10.3914	2.74318	6.26798	6.13089	3.19727		16.8	12.423	9.87126	5.49585	9.93621	7.19715	8.75325	11.2926	8.94612	2.40521
16.9	5.17641	10.5339	2.76149	6.35919	6.20776	3.24958		16.9	12.488	9.93903	5.52994	9.99084	7.2498	8.81333	11.3712	9.00182	2.41533
17	5.22499	10.6518	2.81379	6.44365	6.28356	3.27959		17	12.562	10.0024	5.5713	10.0544	7.31168	8.87637	11.4411	9.06302	2.42495
17.1	5.27449	10.7761	2.85304	6.52923	6.35821	3.31701		17.1	12.6279	10.0647	5.60779	10.1157	7.36579	8.93339	11.515	9.11923	2.43463
17.2	5.32627	10.9282	2.86349	6.60919	6.4318	3.37661		17.2	12.6964	10.1301	5.65663	10.1754	7.42411	9.00416	11.5863	9.18114	2.44078
17.3	5.39181	11.0322	2.88965	6.69703	6.50267	3.40794		17.3	12.7598	10.1919	5.68997	10.2371	7.47125	9.05879	11.6492	9.2348	2.45165
17.4	5.4491	11.1833	2.9655	6.76685	6.59118	3.44325		17.4	12.8312	10.2656	5.73008	10.2901	7.52783	9.12173	11.7282	9.29443	2.46165
17.5	5.49081	11.3225	2.9812	6.85919	6.66343	3.49664		17.5	12.8996	10.3226	5.7743	10.3538	7.58056	9.18362	11.7868	9.35241	2.46971
17.6	5.53893	11.4479	3.00212	6.93802	6.73174	3.54107		17.6	12.9642	10.3944	5.81185	10.4119	7.6409	9.24361	11.8545	9.41114	2.47828
17.7	5.60217	11.5743	3.0649	7.04726	6.82217	3.57021		17.7	13.0323	10.4512	5.84623	10.4732	7.69152	9.3011	11.9313	9.46592	2.48926
17.8	5.66451	11.7254	3.07274	7.09793	6.89015	3.62849		17.8	13.1003	10.5166	5.88979	10.5238	7.74352	9.35583	12.0073	9.52164	2.49723
17.9	5.71309	11.8701	3.09367	7.20266	6.96987	3.68196		17.9	13.1722	10.5775	5.92954	10.5816	7.80211	9.41734	12.0605	9.58005	2.50661
18	5.77129	12.0029	3.14598	7.28599	7.05155	3.71768		18	13.232	10.6421	5.96909	10.644	7.85714	9.47369	12.1361	9.63634	2.51381
18.1	5.82629	12.1326	3.18521	7.37496	7.12976	3.75707		18.1	13.2967	10.7072	6.00891	10.7074	7.90712	9.54408	12.2002	9.69522	2.52302
18.2	5.8845	12.2665	3.22706	7.45266	7.20768	3.79684		18.2	13.3628	10.765	6.04765	10.7612	7.96031	9.599	12.2679	9.74933	2.53133
18.3	5.93308	12.4101	3.25583	7.54162	7.28515	3.84683		18.3	13.4325	10.8296	6.08811	10.8198	8.01515	9.64981	12.3363	9.80584	2.54093
18.4	5.99724	12.559	3.25322	7.61144	7.35523	3.90793		18.4	13.4946	10.8889	6.12403	10.8733	8.06862	9.71352	12.4043	9.8605	2.54888
18.5	6.04903	12.6897	3.31076	7.71617	7.44142	3.94214		18.5	13.5621	10.9542	6.16486	10.9289	8.11943	9.76242	12.4691	9.91531	2.55812
18.6	6.11411	12.813	3.36307	7.80852	7.52466	3.97304		18.6	13.6285	11.0167	6.20019	10.9916	8.18122	9.83272	12.5481	9.97514	2.56723
18.7	6.16361	12.9565	3.38138	7.89297	7.59862	4.02651		18.7	13.6917	11.0753	6.2377	11.0427	8.22965	9.88544	12.591	10.0271	2.57564
18.8	6.22777	13.1097	3.44938	7.98644	7.69333	4.0654		18.8	13.7487	11.135	6.27538	11.097	8.28824	9.94723	12.6707	10.0819	2.58106
18.9	6.27544	13.2426	3.45723	8.05514	7.7576	4.1176		18.9	13.8112	11.1974	6.31705	11.1563	8.33951	9.99451	12.7188	10.136	2.58868
19	6.34556	13.368	3.47816	8.17788	7.84239	4.16059		19	13.8769	11.2534	6.35743	11.2115	8.3916	10.0557	12.8054	10.1911	2.59648
19.1	6.4056	13.5062	3.55401	8.24432	7.92753	4.1899		19.1	13.9474	11.3224	6.39734	11.2666	8.44498	10.1137	12.8632	10.2488	2.60669
19.2	6.45509	13.6412	3.5697	8.32428	7.99756	4.24038		19.2	14.0055	11.3792	6.43428	11.3247	8.49945	10.1708	12.9342	10.3023	2.61335
19.3	6.51743	13.8116	3.62725	8.42562	8.09546	4.291		19.3	14.0654	11.4326	6.47071	11.3775	8.55081	10.2196	12.9852	10.3528	2.6205
19.4	6.5738	13.8973	3.64032	8.52023	8.1579	4.32009		19.4	14.1324	11.4971	6.50815	11.4329	8.60473	10.2795	13.0641	10.4092	2.63003
19.5	6.64667	14.0516	3.69263	8.58216	8.24326	4.36305		19.5	14.1918	11.5489	6.55431	11.485	8.65618	10.3333	13.1205	10.4616	2.63389
19.6	6.69204	14.1823	3.70571	8.67113	8.31279	4.41329		19.6	14.2606	11.6165	6.58805	11.5394	8.7102	10.3827	13.1911	10.5162	2.6453
19.7	6.75804	14.3419	3.78417	8.77361	8.41444	4.45149		19.7	14.3155	11.6703	6.61985	11.5959	8.75854	10.4454	13.2541	10.5676	2.653
19.8	6.81716	14.4727	3.80249	8.86032	8.48816	4.49817		19.8	14.3818	11.7308	6.66306	11.6522	8.81521	10.499	13.3079	10.6237	2.66005
19.9	6.88041	14.6227	3.8548	8.96505	8.58073	4.54159		19.9	14.4368	11.7885	6.70404	11.7034	8.86501	10.5534	13.376	10.6752	2.66489
20	6.93907	14.7437	3.86265	9.02473	8.64255	4.58693		20	14.5006	11.8529	6.73151	11.7573	8.9225	10.6043	13.4451	10.7282	2.67598
20.1	7.0014	14.8852	3.90973	9.12946	8.73144	4.62849		20.1	14.5565	11.9046	6.77664	11.8127	8.97148	10.6554	13.4924	10.7795	2.67979
20.2	7.05457	15.032	3.96988	9.20041	8.8142	4.6681		20.2	14.6141	11.9632	6.80883	11.8636	9.02962	10.7099	13.5612	10.8315	2.68691
20.3	7.11506	15.1734	3.99865	9.28937	8.89412	4.71579		20.3	14.679	12.0177	6.84863	11.9177	9.07493	10.7691	13.6329	10.8845	2.6954
20.4	7.17144	15.3116	4.01173	9.39298	8.97194	4.76844		20.4	14.7375	12.0795	6.88285	11.9708	9.12812	10.8172	13.6988	10.936	2.70335
20.5	7.23697	15.4198	4.08759	9.45716	9.05039	4.78376		20.5	14.7879	12.1381	6.92045	12.0224	9.18159	10.8691	13.7414	10.9866	2.70755
20.6	7.29426	15.5709	4.10851	9.55288	9.13164	4.83906		20.6	14.8508	12.1935	6.95721	12.0792	9.23212	10.9247	13.8112	11.0396	2.71601
20.7	7.35843	15.6984	4.13466	9.64522	9.20918	4.88113		20.7	14.9133	12.2448	6.99744	12.1307	9.28385	10.9753	13.8826	11.0909	2.72246
20.8	7.42442	15.8195	4.18174	9.73194	9.2894	4.91271		20.8	14.9655	12.3022	7.03282	12.1796	9.33603	11.031	13.9357	11.1412	2.72766
20.9	7.47621	15.9706	4.25237	9.80738	9.37663	4.95093		20.9	15.0243	12.3603	7.06643	12.2319	9.38016	11.0871	13.999	11.1917	2.73668
21	7.53854	16.0938	4.26806	9.90311	9.45087	4.99504		21	15.0848	12.4174	7.10197	12.2846	9.43802	11.1307	14.0623	11.2429	2.74381
21.1	7.5995	16.1956	4.3256	9.98419	9.52621	5.01493		21.1	15.1346	12.4739	7.13687	12.3414	9.4924	11.1863	14.1133	11.2942	2.74877
21.2	7.65495	16.3691	4.36221	10.0777	9.61599	5.07497		21.2	15.1985	12.5283	7.17189	12.3904	9.5411	11.2388	14.1813	11.3448	2.75764
21.3	7.72187	16.4999	4.40668	10.152	9.6951	5.11125		21.3	15.2489	12.5831	7.20534	12.4413	9.59631	11.2882	14.2276	11.3938	2.76255
21.4	7.77411	16.6209	4.46161	10.2432	9.77496	5.14204		21.4	15.309	12.6393	7.24566	12.4911	9.64639	11.336	14.2949	11.4446	2.76884
21.5	7.83873	16.7667	4.47468	10.3322	9.85306	5.19653		21.5	15.3616	12.6947	7.27599	12.5481	9.68795	11.3936	14.344	11.4937	2.77758
21.6	7.89419	16.8899	4.53223	10.4572	9.94337	5.22805		21.6	15.4188	12.7488	7.31205	12.5941	9.74627	11.4405	14.4041	11.5434	2.78281
21.7	7.9524	17.0099	4.55315	10.5011	10.0041	5.26784		21.7	15.48	12.8033	7.34866	12.6424	9.78957	11.4873	14.4714	11.5919	2.79117
21.8	8.01748	17.1588	4.60808	10.5844	10.0922	5.30909		21.8	15.5307	12.8584	7.38119	12.6932	9.84642	11.5435	14.5212	11.6422	2.79625
21.9	8.07935	17.2927	4.66824	10.6689	10.1773	5.34236		21.9	15.5891	12.9157	7.41268	12.7431	9.89037	11.5923	14.5856	11.6905	2.80564
22	8.13985	17.3967	4.67348	10.7927	10.2507	5.38269		22	15.6392	12.9685	7.45058	12.798	9.9529	11.6441	14.6359	11.7422	2.80835
22.1	8.19438	17.6035	4.71794	10.8423	10.3395	5.45349		22.1	15.6947	13.0187	7.47894	12.8431	9.99647	11.6961	14.689	11.788	2.81697
22.2	8.2503	17.7053	4.75979	10.9301	10.4114	5.47968		22.2	15.7414	13.0748	7.52019	12.8945	10.0487	11.7375	14.7519	11.8362	2.81914
22.3	8.31859	17.7899	4.80687	11.0405	10.489	5.49559		22.3	15.7985	13.1333	7.55227	12.9455	10.0965	11.7913	14.8022	11.8862	2.82765
22.4	8.37084	17.9281	4.83825	11.1103	10.5619	5.54145		22.4	15.8525	13.1857	7.58528	12.9925	10.146	11.8368	14.8673	11.9331	2.83406
22.5	8.43362	18.0653	4.89318	11.1925	10.6461	5.57775		22.5	15.9035	13.2408	7.62022	13.0379	10.1978	11.8876	14.9143	11.9813	2.83884
22.6	8.49641	18.181	4.92719	11.2837	10.7221	5.61205		22.6	15.9564	13.2912	7.6525	13.0951	10.2429	11.932	14.9736	12.0284	2.84631
22.7	8.55324	18.331	4.97949	11.3975	10.8153	5.6568		22.7	16.0151	13.3513	7.69044	13.1354	10.2968	11.9849	15.0263	12.079	2.8521
22.8	8.6174	18.4596	4.99257	11.4425	10.878	5.70226		22.8	16.063	13.3974	7.71803	13.1816	10.3382	12.0264	15.0747	12.1208	2.85891
22.9	8.67194	18.5753	5.03703	11.5349	10.9548	5.7341		22.9	16.1195	13.452	7.75705	13.2402	10.3892	12.0754	15.1315	12.1722	2.86503
23	8.74344	18.7103	5.08674	11.6261	11.0416	5.77039		23	16.1661	13.5007	7.79174	13.2792	10.4394	12.1242	15.1825	12.2169	2.86786
23.1	8.7879	18.8271	5.11813	11.7072	11.1101	5.80817		23.1	16.2181	13.5646	7.81903	13.3328	10.4912	12.1706	15.2381	12.2661	2.87675
23.2	8.85114	18.961	5.18613	11.795	11.1983	5.8387		23.2	16.2668	13.6034	7.85022	13.3798	10.5383	12.2119	15.2865	12.3084	2.88139
23.3	8.90156	19.0949	5.2306	11.8569	11.271	5.87816		23.3	16.3235	13.6639	7.88876	13.4259	10.5882	12.2668	15.344	12.3595	2.88742
23.4	8.96297	19.2225	5.24628	11.9391	11.3427	5.92384		23.4	16.37	13.7101	7.91668	13.475	10.6403	12.3014	15.3961	12.4023	2.89272
23.5	9.03218	19.3628	5.28813	12.0551	11.4346	5.96636		23.5	16.4229	13.7667	7.95236	13.5171	10.6842	12.3577	15.4598	12.4502	2.89867
23.6	9.09267	19.4828	5.31167	12.1148	11.5005	6.00539		23.6	16.4681	13.8184	7.98486	13.5647	10.7424	12.3955	15.4907	12.4956	2.90185
23.7	9.14126	19.6189	5.39276	12.2015	11.5886	6.03433		23.7	16.5228	13.8626	8.01316	13.6183	10.7869	12.4503	15.5613	12.5423	2.91027
23.8	9.2045	19.741	5.40583	12.286	11.6593	6.07835		23.8	16.5748	13.9171	8.04576	13.6564	10.8325	12.4873	15.5908	12.5856	2.91636
23.9	9.25996	19.8536	5.45291	12.3659	11.7331	6.10736		23.9	16.617	13.9657	8.08485	13.7052	10.8769	12.537	15.6494	12.6311	2.91811
24	9.32	19.9864	5.48953	12.4346	11.8076	6.14796		24	16.6705	14.0226	8.10719	13.7527	10.9373	12.5821	15.7047	12.6787	2.92693
24.1	9.36858	20.1064	5.53662	12.5191	11.8827	6.18137		24.1	16.716	14.0647	8.14622	13.7968	10.9743	12.6221	15.744	12.72	2.92959
24.2	9.42587	20.2586	5.57324	12.5968	11.9636	6.23122		24.2	16.7658	14.12	8.17193	13.847	11.0243	12.6745	15.7989	12.7673	2.9376
24.3	9.49782	20.3464	5.63339	12.6982	12.0439	6.24332		24.3	16.8146	14.1721	8.2025	13.8869	11.0765	12.7108	15.8608	12.8106	2.94265
24.4	9.53953	20.4975	5.65954	12.7646	12.1153	6.298		24.4	16.8688	14.2167	8.23649	13.9347	11.1221	12.7602	15.9121	12.8565	2.94866
24.5	9.60552	20.6207	5.71448	12.8581	12.1997	6.32811		24.5	16.9151	14.2685	8.27219	13.9781	11.1699	12.8072	15.9529	12.9018	2.95211
24.6	9.67106	20.7418	5.7694	12.929	12.2778	6.35656		24.6	16.9579	14.3185	8.29928	14.0227	11.2152	12.849	16.0016	12.9438	2.95756
24.7	9.72331	20.8468	5.79556	13.0123	12.3445	6.38995		24.7	17.0102	14.3715	8.33065	14.0671	11.2711	12.8895	16.0522	12.99	2.96329
24.8	9.76639	20.9947	5.82432	13.1069	12.4231	6.44311		24.8	17.0618	14.4133	8.3611	14.1097	11.3111	12.9306	16.1057	13.0313	2.96978
24.9	9.83102	21.1061	5.87664	13.1723	12.4965	6.4681		24.9	17.1022	14.4636	8.38908	14.157	11.3532	12.9746	16.1523	13.0733	2.97489
25	9.89793	21.224	5.94464	13.2331	12.5749	6.49014		25	17.1534	14.5199	8.42517	14.1996	11.4104	13.0221	16.2087	13.1218	2.97884
25.1	9.96896	21.2872	6.00742	13.3198	12.6458	6.49002		25.1	17.1989	14.563	8.45221	14.2428	11.4539	13.0612	16.2498	13.162	2.98456
25.2	10.0391	21.5133	6.06234	13.4459	12.7651	6.56637		25.2	17.246	14.6084	8.4796	14.2864	11.5027	13.1087	16.3051	13.2053	2.99016
25.3	10.0583	21.6054	6.04142	13.5011	12.8016	6.61366		25.3	17.293	14.6615	8.5149	14.3309	11.5443	13.1546	16.351	13.2499	2.99487
25.4	10.1193	21.7136	6.07804	13.5518	12.8657	6.64257		25.4	17.3433	14.7011	8.53962	14.3714	11.5941	13.1936	16.3877	13.2905	3.00137
25.5	10.1747	21.8508	6.1382	13.6317	12.9489	6.67809		25.5	17.3877	14.7544	8.57096	14.4133	11.6392	13.2408	16.4471	13.3344	3.00609
25.6	10.2284	21.9686	6.17743	13.6993	13.0184	6.71201		25.6	17.423	14.8	8.60163	14.4585	11.688	13.2774	16.4893	13.3748	3.0077
25.7	10.2893	22.0511	6.22713	13.7849	13.0881	6.72625		25.7	17.4816	14.8558	8.63023	14.4973	11.727	13.3216	16.5428	13.4189	3.01782
25.8	10.3356	22.2268	6.25067	13.8693	13.1706	6.7928		25.8	17.5226	14.8901	8.66676	14.5473	11.7813	13.3581	16.5788	13.461	3.01781
25.9	10.4044	22.2804	6.28467	13.9403	13.2274	6.79795		25.9	17.566	14.9489	8.68778	14.5823	11.8227	13.3993	16.6345	13.5012	3.02603
26	10.4557	22.4294	6.36052	13.9921	13.3094	6.83301		26	17.6113	14.987	8.72214	14.6221	11.8689	13.442	16.6854	13.5422	3.02832
26.1	10.5217	22.5654	6.38929	14.0957	13.393	6.87807		26.1	17.6607	15.0334	8.75164	14.6654	11.9155	13.4972	16.7214	13.5873	3.03421
26.2	10.5748	22.6565	6.44683	14.1644	13.4606	6.89397		26.2	17.6978	15.0769	8.7791	14.7079	11.9573	13.5299	16.7669	13.6248	3.0378
26.3	10.6294	22.7797	6.44683	14.2308	13.5217	6.94341		26.3	17.7517	15.1274	8.80609	14.7509	12.0054	13.5675	16.8088	13.6682	3.04603
26.4	10.6876	22.9212	6.50437	14.3141	13.6068	6.98149		26.4	17.7906	15.173	8.839	14.7873	12.0512	13.6151	16.8597	13.7094	3.04761
26.5	10.7481	23.0412	6.54884	14.3873	13.6814	7.01382		26.5	17.8363	15.2172	8.86893	14.8276	12.095	13.6557	16.8947	13.7501	3.05238
26.6	10.7962	23.1258	6.57761	14.4583	13.7395	7.0374		26.6	17.8842	15.2679	8.89323	14.8681	12.1378	13.6966	16.9485	13.7913	3.06024
26.7	10.8581	23.233	6.63516	14.5416	13.817	7.05973		26.7	17.9187	15.3044	8.9215	14.9039	12.1813	13.7363	16.9966	13.8277	3.06152
26.8	10.909	23.3594	6.66915	14.6227	13.8901	7.10008		26.8	17.9627	15.3554	8.94877	14.9522	12.2316	13.77	17.0213	13.8701	3.06728
26.9	10.9713	23.503	6.68746	14.6993	13.9652	7.15161		26.9	18.0106	15.4025	8.98147	14.9891	12.2703	13.8223	17.0865	13.9127	3.07224
27	11.0245	23.6412	6.76594	14.7725	14.051	7.18155		27	18.0506	15.4434	9.00806	15.0265	12.314	13.8557	17.1247	13.9497	3.07612
27.1	11.0002	23.7365	6.643	14.777	14.0392	7.26916		27.1	18.0954	15.488	9.04078	15.0662	12.3623	13.8948	17.1752	13.9913	3.07928
27.2	11.1422	23.9058	6.81563	14.9954	14.2148	7.27356		27.2	18.1333	15.5392	9.06653	15.1091	12.4112	13.9383	17.2153	14.0329	3.08363
27.3	11.1817	23.999	6.88102	15.0236	14.2713	7.28828		27.3	18.1848	15.5729	9.09365	15.1411	12.4509	13.9729	17.2651	14.0694	3.08973
27.4	11.2632	24.1083	6.93072	15.1261	14.3571	7.31212		27.4	18.2166	15.6217	9.1186	15.1838	12.4919	14.0155	17.3048	14.108	3.09332
27.5	11.3068	24.2562	6.97518	15.1936	14.433	7.35904		27.5	18.2628	15.6556	9.14846	15.2216	12.5416	14.059	17.3426	14.1482	3.09649
27.6	11.3691	24.3623	7.05626	15.2984	14.5215	7.37364		27.6	18.3012	15.7115	9.17637	15.2629	12.5796	14.0895	17.398	14.1868	3.10187
27.7	11.4163	24.4962	6.99349	15.4099	14.579	7.45171		27.7	18.3452	15.7423	9.21203	15.2976	12.6233	14.1289	17.4271	14.2249	3.10266
27.8	11.4896	24.6773	7.09288	15.4954	14.6888	7.49118		27.8	18.391	15.7944	9.23464	15.3422	12.6702	14.165	17.4777	14.2662	3.11066
27.9	11.5387	24.7834	7.13212	15.563	14.7543	7.52051		27.9	18.4237	15.8357	9.26581	15.3744	12.7163	14.2102	17.514	14.3044	3.11052
28	11.6038	24.8927	7.24458	15.6982	14.8598	7.52672		28	18.4726	15.8782	9.28767	15.4106	12.7575	14.2411	17.5697	14.3413	3.11867
28.1	11.667	25.0427	7.2315	15.7725	14.9284	7.59143		28.1	18.5096	15.9189	9.31916	15.4531	12.7952	14.283	17.5985	14.3798	3.12111
28.2	11.7271	25.1734	7.29167	15.8862	15.0196	7.62479		28.2	18.5434	15.9612	9.34418	15.4879	12.8399	14.3206	17.6505	14.4162	3.12373
28.3	11.783	25.3255	7.34659	15.9662	15.1053	7.66876		28.3	18.5868	16.0017	9.37293	15.5239	12.8854	14.3541	17.6782	14.4542	3.12755
28.4	11.8503	25.4959	7.38844	16.0563	15.1977	7.72397		28.4	18.6351	16.0454	9.39708	15.5678	12.9263	14.3958	17.7233	14.4946	3.13542
28.5	11.9159	25.6266	7.41199	16.1959	15.2876	7.7699		28.5	18.6693	16.0904	9.42767	15.604	12.9697	14.428	17.7735	14.5315	3.13689
28.6	11.975	25.7327	7.55061	16.286	15.3861	7.76514		28.6	18.703	16.1207	9.45795	15.635	13.0131	14.4636	17.8201	14.5656	3.13652
28.7	12.0401	25.8934	7.56369	16.3997	15.4742	7.827		28.7	18.7458	16.1697	9.47857	15.6801	13.0535	14.5043	17.8536	14.6053	3.14478
28.8	12.1161	26.0606	7.59769	16.5146	15.5722	7.88312		28.8	18.7848	16.2077	9.50326	15.7097	13.094	14.5368	17.898	14.6394	3.14861
28.9	12.173	26.1848	7.64739	16.5732	15.6446	7.91552		28.9	18.8266	16.2496	9.53298	15.7545	13.1394	14.5785	17.9271	14.6802	3.15239
29	12.2491	26.3316	7.73369	16.7128	15.7568	7.94597		29	18.8572	16.292	9.56099	15.7842	13.1768	14.6174	17.982	14.7148	3.15364
29.1	12.3206	26.5106	7.77555	16.8153	15.8555	8.00485		29.1	18.9	16.3343	9.58743	15.8206	13.2192	14.6528	18.0195	14.7524	3.1586
29.2	12.3705	26.667	7.81478	16.9144	15.9417	8.05767		29.2	18.941	16.3645	9.60924	15.8565	13.2537	14.6818	18.0657	14.7845	3.16415
29.3	12.4374	26.7999	7.88801	17.0428	16.042	8.0873		29.3	18.9766	16.4089	9.64076	15.8929	13.3042	14.7163	18.0909	14.8233	3.16499
29.4	12.5158	26.9788	7.95602	17.134	16.1461	8.13592		29.4	19.0103	16.4555	9.66741	15.9267	13.3442	14.763	18.1305	14.8612	3.16794
29.5	12.591	27.1224	8.00048	17.2578	16.2429	8.17857		29.5	19.0523	16.492	9.68704	15.9646	13.3822	14.7857	18.1702	14.894	3.17494
29.6	12.6496	27.2606	8.0528	17.3333	16.3241	8.21668		29.6	19.0913	16.5265	9.7177	16.0014	13.4237	14.8279	18.2004	14.9314	3.17681
29.7	12.7239	27.4352	8.1365	17.4955	16.4478	8.26169		29.7	19.1268	16.5676	9.74614	16.0374	13.4632	14.8633	18.2553	14.9674	3.17934
29.8	12.805	27.581	8.18881	17.5709	16.5364	8.29976		29.8	19.1597	16.6095	9.77009	16.0675	13.5014	14.8953	18.2826	15.0006	3.18251
29.9	12.8673	27.7578	8.25681	17.7072	16.6473	8.35172		29.9	19.1993	16.6413	9.79031	16.1085	13.5469	14.9268	18.3194	15.0355	3.18768
30	12.9457	27.8874	8.27774	17.8108	16.7304	8.39479		30	19.2302	16.6898	9.81948	16.1367	13.5826	14.9663	18.3601	15.0708	3.18935
30.1	13.0122	28.077	8.38759	17.9054	16.8455	8.43607		30.1	19.2703	16.7183	9.84444	16.1783	13.6237	14.9973	18.3987	15.1054	3.19323
30.2	13.091	28.226	8.42682	18.0383	16.9455	8.4827		30.2	19.3048	16.7585	9.87484	16.2063	13.6621	15.032	18.4406	15.1398	3.19435
30.3	13.1519	28.3878	8.48436	18.1486	17.0432	8.53067		30.3	19.3341	16.8022	9.89444	16.2423	13.6984	15.0664	18.4642	15.173	3.19881
30.4	13.2381	28.5506	8.49483	18.2421	17.1314	8.59032		30.4	19.3732	16.8369	9.91912	16.2748	13.7367	15.1025	18.5028	15.2072	3.20276
30.5	13.3064	28.7103	8.63869	18.3468	17.2505	8.60713		30.5	19.4076	16.8729	9.94475	16.3065	13.7803	15.1311	18.5388	15.2405	3.20483
30.6	13.3903	28.8592	8.70408	18.4718	17.3563	8.64392		30.6	19.4444	16.9057	9.97319	16.3407	13.8123	15.1635	18.5785	15.2733	3.20748
30.7	13.4705	29.0114	8.73285	18.5957	17.4526	8.69489		30.7	19.4805	16.9459	9.99357	16.3755	13.8448	15.2029	18.6189	15.3072	3.21331
30.8	13.536	29.1957	8.79301	18.697	17.5554	8.75089		30.8	19.5149	16.9803	10.0266	16.4071	13.8989	15.2263	18.6411	15.3423	3.21188
30.9	13.5979	29.351	8.82439	18.8119	17.6463	8.80483		30.9	19.5481	17.0206	10.0397	16.4375	13.9241	15.2615	18.6858	15.3719	3.21978
31	13.6877	29.5246	8.93163	18.9031	17.7618	8.83622		31	19.5791	17.0577	10.0714	16.4739	13.9676	15.294	18.7175	15.4073	3.21938
31.1	13.7638	29.6478	8.97871	19.0124	17.8507	8.86823		31.1	19.6105	17.0923	10.0892	16.5045	14.0036	15.3221	18.7535	15.437	3.22379
31.2	13.8513	29.8621	9.01795	19.1464	17.9694	8.94258		31.2	19.6437	17.1273	10.1111	16.5323	14.0413	15.3614	18.7779	15.4695	3.22694
31.3	13.9159	29.9971	9.12519	19.2556	18.0735	8.96154		31.3	19.6765	17.1612	10.1412	16.5661	14.0798	15.385	18.8169	15.5016	3.22759
31.4	13.9984	30.1557	9.16965	19.3716	18.1738	9.00942		31.4	19.7072	17.1995	10.1587	16.5975	14.1189	15.4173	18.8594	15.5332	3.23206
31.5	14.0745	30.3153	9.2612	19.4752	18.2816	9.04254		31.5	19.7366	17.2295	10.1877	16.6269	14.1586	15.4451	18.8809	15.5641	3.23136
31.6	14.1648	30.4868	9.28997	19.5799	18.3804	9.09964		31.6	19.7689	17.2667	10.2115	16.6592	14.1847	15.4776	18.9224	15.5948	3.23522
31.7	14.2299	30.6411	9.35274	19.6835	18.4768	9.14167		31.7	19.7993	17.3048	10.2332	16.6894	14.2253	15.5062	18.9359	15.6264	3.23804
31.8	14.3096	30.8179	9.40506	19.8074	18.585	9.19578		31.8	19.833	17.3327	10.258	16.7183	14.2673	15.5407	18.9828	15.6583	3.23935
31.9	14.382	30.955	9.4809	19.9054	18.6808	9.22448		31.9	19.8658	17.3654	10.2764	16.7484	14.299	15.5687	19.0192	15.6873	3.2441
32	14.4641	31.1264	9.53844	20.0191	18.787	9.27368		32	19.8941	17.4015	10.2996	16.7768	14.3401	15.5977	19.045	15.7183	3.24554
32.1	14.5415	31.2636	9.61953	20.1114	18.884	9.29961		32.1	19.9172	17.4341	10.3261	16.8089	14.3713	15.6318	19.0781	15.7482	3.24522
32.2	14.6268	31.5015	9.67445	20.2533	19.014	9.3799		32.2	19.9468	17.4702	10.3491	16.8351	14.4083	15.6583	19.1182	15.778	3.24725
32.3	14.6951	31.6225	9.75292	20.3468	19.1043	9.40106		32.3	19.9852	17.5086	10.3705	16.8689	14.4508	15.6913	19.1393	15.8125	3.25233
32.4	14.7789	31.794	9.81308	20.4358	19.2054	9.44802		32.4	20.0112	17.5351	10.3937	16.8976	14.4752	15.7129	19.1793	15.8376	3.25365
32.5	14.8624	31.9547	9.86801	20.5551	19.31	9.49335		32.5	20.0338	17.5742	10.4139	16.9206	14.5144	15.7472	19.2015	15.8673	3.25477
32.6	14.9311	32.08	9.92032	20.6813	19.4032	9.52647		32.6	20.063	17.6004	10.4319	16.9483	14.5527	15.7721	19.2295	15.8947	3.25738
32.7	14.993	32.2686	10.0328	20.768	19.5156	9.56706		32.7	20.0954	17.6325	10.4608	16.9811	14.5849	15.7998	19.2597	15.9257	3.25859
32.8	15.0929	32.4165	10.0302	20.884	19.6059	9.623		32.8	20.1195	17.6648	10.4841	17.0079	14.624	15.8286	19.2907	15.9548	3.25864
32.9	15.1717	32.5922	10.1087	20.9921	19.7162	9.66741		32.9	20.1487	17.6976	10.5019	17.0329	14.6602	15.8532	19.3183	15.9824	3.26204
33	15.2386	32.7219	10.1767	21.1058	19.8107	9.69698		33	20.1846	17.7347	10.5278	17.0553	14.6861	15.887	19.3518	16.0126	3.26548
33.1	15.323	32.8869	10.242	21.1779	19.9074	9.73853		33.1	20.2042	17.7614	10.5455	17.0872	14.7227	15.9099	19.37	16.0385	3.26625
33.2	15.4045	33.0369	10.3022	21.295	20.0096	9.77756		33.2	20.2289	17.7967	10.5724	17.1131	14.7613	15.9341	19.4064	16.0677	3.26562
33.3	15.4682	33.2051	10.399	21.447	20.1298	9.81695		33.3	20.26	17.8266	10.5842	17.1389	14.792	15.9646	19.4311	16.0944	3.27166
33.4	15.5567	33.3647	10.4382	21.5157	20.2188	9.86396		33.4	20.2865	17.8571	10.6149	17.1636	14.8351	15.9925	19.4675	16.1249	3.26923
33.5	15.63	33.534	10.5114	21.6396	20.3288	9.90884		33.5	20.3052	17.8864	10.6285	17.1936	14.8558	16.0145	19.5003	16.1473	3.27262
33.6	15.7157	33.684	10.5507	21.7308	20.4203	9.953		33.6	20.3374	17.9164	10.6533	17.2142	14.9014	16.0353	19.5181	16.1763	3.27317
33.7	15.7913	33.8533	10.637	21.8356	20.5293	9.99236		33.7	20.3564	17.9465	10.6769	17.2391	14.9273	16.0673	19.549	16.2022	3.27253
33.8	15.8656	33.9926	10.6919	21.9482	20.6246	10.0293		33.8	20.3889	17.9793	10.6963	17.266	14.9647	16.0893	19.5625	16.2307	3.27635
33.9	15.9375	34.1748	10.7547	22.0608	20.7319	10.0831		33.9	20.412	18.0046	10.7125	17.2872	14.9966	16.1224	19.6116	16.2559	3.27803
34	16.0214	34.3205	10.8175	22.1374	20.8242	10.1172		34	20.4316	18.0385	10.7414	17.3161	15.0261	16.1399	19.6331	16.2823	3.27626
34.1	16.0929	34.4705	10.8959	22.2646	20.931	10.1523		34.1	20.4641	18.0619	10.7583	17.3415	15.0595	16.168	19.6491	16.3089	3.28008
34.2	16.1745	34.6205	10.9561	22.3603	21.0279	10.1904		34.2	20.48	18.0952	10.785	17.3642	15.0921	16.1937	19.6786	16.3351	3.27738
34.3	16.2524	34.7962	11.0189	22.4763	21.136	10.2405		34.3	20.5096	18.1223	10.7953	17.3877	15.131	16.2127	19.7041	16.3598	3.28265
34.4	16.3303	34.928	11.0686	22.5597	21.2216	10.274		34.4	20.5348	18.1544	10.8213	17.4112	15.1527	16.2428	19.7328	16.3862	3.28323
34.5	16.4101	35.1016	11.1601	22.6655	21.3343	10.313		34.5	20.5601	18.1794	10.8383	17.4325	15.1917	16.2636	19.7652	16.4109	3.28477
34.6	16.4715	35.2334	11.2072	22.7804	21.4231	10.3513		34.6	20.5782	18.2105	10.8602	17.4532	15.2279	16.2875	19.7772	16.4363	3.28366
34.7	16.5632	35.4048	11.2726	22.8536	21.5235	10.3947		34.7	20.5999	18.2345	10.8829	17.4788	15.2536	16.3109	19.8027	16.4601	3.28352
34.8	16.6452	35.5495	11.3223	22.9628	21.6199	10.4343		34.8	20.6265	18.2633	10.8978	17.5	15.2849	16.3317	19.8107	16.484	3.28708
34.9	16.7158	35.7038	11.406	23.072	21.7244	10.4689		34.9	20.6462	18.288	10.9147	17.5211	15.3148	16.3545	19.8609	16.5065	3.28789
35	16.7863	35.8452	11.4374	23.1576	21.8066	10.514		35	20.6765	18.3193	10.9431	17.5441	15.3447	16.3836	19.8846	16.5352	3.28826
35.1	16.8702	36.007	11.5289	23.2759	21.9205	10.5476		35.1	20.6854	18.347	10.9587	17.5708	15.3826	16.4081	19.89	16.5588	3.28687
35.2	16.9399	36.1688	11.5995	23.3862	22.0236	10.5901		35.2	20.7128	18.3752	10.9796	17.5858	15.4085	16.4274	19.921	16.5815	3.2886
35.3	17.0279	36.3048	11.6466	23.4853	22.1162	10.6254		35.3	20.7426	18.3977	10.9921	17.6102	15.4344	16.4457	19.9494	16.6038	3.29374
35.4	17.098	36.4527	11.7225	23.5743	22.2119	10.6589		35.4	20.7564	18.4258	11.0161	17.6295	15.4709	16.4754	19.9632	16.629	3.29043
35.5	17.175	36.6124	11.7538	23.6655	22.3017	10.7113		35.5	20.7747	18.4516	11.0354	17.6528	15.4955	16.4868	19.9865	16.6495	3.29082
35.6	17.2437	36.7516	11.8532	23.7871	22.4089	10.7349		35.6	20.8024	18.4789	11.0508	17.6683	15.5243	16.5171	20.013	16.6736	3.29412
35.7	17.3285	36.8984	11.8925	23.8727	22.498	10.7775		35.7	20.8176	18.4999	11.0765	17.6938	15.5538	16.5336	20.0301	16.6959	3.29081
35.8	17.3959	37.0538	11.9788	23.9662	22.5987	10.8116		35.8	20.8398	18.5308	11.0874	17.7076	15.5861	16.5587	20.0491	16.7184	3.2944
35.9	17.477	37.2059	12.0311	24.0552	22.6923	10.853		35.9	20.8622	18.5562	11.1155	17.7309	15.6089	16.5763	20.0654	16.7417	3.29286
36	17.554	37.341	12.0939	24.17	22.7897	10.8851		36	20.8793	18.5804	11.1283	17.7476	15.6469	16.6015	20.1015	16.764	3.29357
36.1	17.6214	37.5081	12.1409	24.268	22.8846	10.9375		36.1	20.9015	18.6066	11.1461	17.7723	15.6702	16.6229	20.1095	16.7866	3.29559
36.2	17.7034	37.6463	12.1933	24.3885	22.9829	10.9739		36.2	20.9232	18.6275	11.1669	17.7863	15.6974	16.6367	20.1331	16.8063	3.29506
36.3	17.7809	37.8028	12.2822	24.4696	23.0838	11.0055		36.3	20.9456	18.6494	11.1859	17.8064	15.728	16.6543	20.1571	16.8283	3.29555
36.4	17.8464	37.9292	12.3502	24.5506	23.1691	11.0325		36.4	20.9608	18.6808	11.2038	17.8227	15.757	16.6795	20.1746	16.8508	3.29546
36.5	17.9211	38.0824	12.3607	24.6588	23.2557	11.0899		36.5	20.9795	18.7061	11.2193	17.847	15.7834	16.6952	20.2026	16.8718	3.29713
36.6	17.9967	38.2367	12.447	24.7579	23.3596	11.1225		36.6	20.9985	18.7311	11.2411	17.8616	15.8096	16.7142	20.2179	16.8927	3.29612
36.7	18.0724	38.3738	12.4548	24.8502	23.4378	11.1728		36.7	21.0134	18.7506	11.2571	17.8816	15.844	16.7359	20.2216	16.9138	3.29517
36.8	18.1503	38.5153	12.5751	24.9572	23.5495	11.1884		36.8	21.0411	18.7743	11.2773	17.8989	15.8687	16.7448	20.262	16.9342	3.29712
36.9	18.2177	38.6599	12.6588	25.0214	23.6394	11.2175		36.9	21.0543	18.7928	11.2936	17.9128	15.8965	16.7728	20.2594	16.9538	3.29556
37	18.2956	38.8164	12.6824	25.1374	23.7329	11.2718		37	21.0803	18.8229	11.3079	17.9337	15.9213	16.7896	20.2761	16.976	3.29996
37.1	18.3675	38.9439	12.719	25.2241	23.8136	11.3088		37.1	21.0984	18.8371	11.3248	17.952	15.9501	16.8066	20.3162	16.9949	3.29924
37.2	18.4395	39.0832	12.8445	25.3401	23.9268	11.3231		37.2	21.109	18.8632	11.3532	17.9702	15.9772	16.8337	20.3224	17.0178	3.29408
37.3	18.5206	39.2235	12.8602	25.4031	24.0019	11.3702		37.3	21.1311	18.8843	11.3581	17.9867	16.0013	16.8478	20.3398	17.0349	3.29952
37.4	18.5898	39.3778	12.9492	25.5214	24.1095	11.4037		37.4	21.1466	18.9107	11.3823	18.0039	16.0256	16.8665	20.3719	17.0559	3.29728
37.5	18.6572	39.5032	12.9779	25.5991	24.1843	11.4426		37.5	21.166	18.927	11.3996	18.0188	16.0561	16.8767	20.37	17.074	3.29681
37.6	18.6072	39.471	12.7452	25.4403	24.0659	11.506		37.6	21.1759	18.9558	11.4109	18.0401	16.0831	16.8986	20.4032	17.0941	3.29789
37.7	18.8098	39.8203	13.127	25.813	24.3925	11.5197		37.7	21.204	18.9691	11.4281	18.0548	16.1083	16.9148	20.4137	17.1132	3.29955
37.8	18.8813	39.9403	13.2212	25.8761	24.4797	11.5337		37.8	21.2125	18.9942	11.4511	18.0735	16.1321	16.9311	20.4395	17.1324	3.29598
37.9	18.9464	40.0914	13.2369	25.9662	24.5602	11.5892		37.9	21.2352	19.0077	11.4621	18.0901	16.1596	16.947	20.4472	17.1503	3.29843
38	19.0142	40.1782	13.2918	26.0416	24.6315	11.6022		38	21.2509	19.0376	11.4837	18.1019	16.1818	16.9694	20.4748	17.1709	3.29728
38.1	19.0999	40.3314	13.3729	26.152	24.7391	11.6348		38.1	21.2631	19.0568	11.4971	18.1215	16.2091	16.9858	20.4723	17.1889	3.29714
38.2	19.1599	40.4921	13.3912	26.2286	24.818	11.6941		38.2	21.2875	19.0723	11.5142	18.1332	16.2312	16.9997	20.5018	17.2063	3.29819
38.3	19.2397	40.595	13.4775	26.3243	24.9091	11.7029		38.3	21.3009	19.099	11.5334	18.1532	16.2587	17.0166	20.5225	17.227	3.29719
38.4	19.3016	40.7632	13.5115	26.4178	24.9985	11.7608		38.4	21.3144	19.1203	11.543	18.1683	16.2841	17.035	20.5444	17.2442	3.29878
38.5	19.3799	40.8629	13.6083	26.5034	25.0886	11.7646		38.5	21.3255	19.1416	11.5649	18.1807	16.3059	17.0529	20.5604	17.2619	3.29559
38.6	19.4409	40.9936	13.6606	26.5901	25.1713	11.7996		38.6	21.349	19.1599	11.5783	18.1998	16.3347	17.0594	20.5596	17.2802	3.29814
38.7	19.5206	41.1607	13.7025	26.6745	25.2646	11.8512		38.7	21.3647	19.1761	11.5928	18.2116	16.3582	17.0784	20.5909	17.297	3.29788
38.8	19.5848	41.2829	13.7888	26.7793	25.3589	11.8715		38.8	21.3745	19.1971	11.6099	18.2231	16.3863	17.093	20.6077	17.314	3.29564
38.9	19.6563	41.3997	13.8437	26.8446	25.4361	11.8969		38.9	21.3934	19.2088	11.6266	18.2398	16.4073	17.1104	20.619	17.3311	3.29537
39	19.7232	41.5443	13.8855	26.9662	25.5298	11.942		39	21.407	19.2355	11.641	18.2529	16.4295	17.1252	20.6288	17.3485	3.29607
39.1	19.797	41.6568	13.9483	27.0214	25.6059	11.9621		39.1	21.423	19.2579	11.6555	18.2699	16.4539	17.1432	20.6452	17.3672	3.29689
39.2	19.869	41.8036	14.0242	27.1317	25.7071	11.9959		39.2	21.4367	19.2716	11.6728	18.2871	16.4826	17.1592	20.6517	17.385	3.29495
39.3	19.9304	41.9268	14.0922	27.2286	25.7945	12.0228		39.3	21.4543	19.2908	11.6898	18.2981	16.503	17.1746	20.6815	17.4018	3.29488
39.4	20.0028	42.0908	14.1366	27.3187	25.8872	12.0735		39.4	21.4616	19.306	11.6995	18.3105	16.5298	17.1842	20.6906	17.4153	3.29411
39.5	20.0711	42.1979	14.2256	27.4211	25.9789	12.0855		39.5	21.4793	19.3304	11.7195	18.3237	16.5506	17.2074	20.699	17.4352	3.2936
39.6	20.2283	42.4347	14.3563	27.6362	26.1639	12.132		39.6	21.4895	19.339	11.7336	18.337	16.5701	17.2181	20.7223	17.4479	3.29173
39.7	20.204	42.454	14.3825	27.5867	26.1568	12.1342		39.7	21.5101	19.366	11.7446	18.3521	16.5943	17.2299	20.7339	17.4662	3.29548
39.8	20.2796	42.6008	14.3877	27.6824	26.2376	12.1896		39.8	21.5139	19.3785	11.7658	18.3641	16.6232	17.2454	20.7467	17.4818	3.28935
39.9	20.3575	42.7433	14.4243	27.7849	26.3275	12.2329		39.9	21.5426	19.3946	11.7801	18.3789	16.6458	17.255	20.7481	17.4995	3.29274
40	20.4235	42.8729	14.5394	27.8851	26.4303	12.2468		40	21.5397	19.4153	11.7909	18.3902	16.6663	17.2665	20.7762	17.5115	3.29005
40.1	20.4868	42.994	14.5368	27.9763	26.4985	12.2951		40.1	21.5565	19.4321	11.8	18.4006	16.6858	17.2863	20.7776	17.5269	3.29222
40.2	20.5693	43.1558	14.6022	28.0777	26.6012	12.3369		40.2	21.5706	19.446	11.8211	18.4159	16.705	17.3033	20.8016	17.5436	3.28951
40.3	20.6371	43.2801	14.7042	28.1565	26.6945	12.3515		40.3	21.5732	19.4691	11.837	18.4215	16.7341	17.3149	20.7976	17.5583	3.28593
40.4	20.7013	43.4312	14.767	28.2849	26.7961	12.3934		40.4	21.5941	19.4787	11.8472	18.4386	16.7579	17.3328	20.8311	17.5749	3.28806
40.5	20.7796	43.5737	14.8115	28.3885	26.8883	12.4341		40.5	21.6041	19.496	11.8656	18.4502	16.7748	17.3363	20.8358	17.5878	3.28583
40.6	20.8649	43.714	14.903	28.4741	26.989	12.4567		40.6	21.6149	19.5149	11.8742	18.4604	16.7989	17.3502	20.8468	17.6023	3.28681
40.7	20.913	43.8351	14.9579	28.5788	27.0712	12.4894		40.7	21.629	19.5343	11.8922	18.4731	16.8199	17.3647	20.8511	17.6189	3.28564
40.8	20.9872	43.9798	15.0076	28.6824	27.1643	12.53		40.8	21.63	19.5398	11.9026	18.4826	16.8447	17.3744	20.8708	17.629	3.28207
40.9	21.0624	44.1416	15.1149	28.7973	27.279	12.56		40.9	21.6478	19.5628	11.9173	18.4935	16.8646	17.3921	20.8726	17.6464	3.28329
41	21.1508	44.2798	15.1672	28.9121	27.3775	12.595		41	21.6613	19.5738	11.9302	18.5056	16.8799	17.3993	20.8973	17.6583	3.28315
41.1	21.2081	44.4201	15.2378	29.0045	27.4676	12.6293		41.1	21.6704	19.5953	11.9484	18.5154	16.9048	17.4118	20.8955	17.6744	3.28065
41.2	21.2879	44.5562	15.3241	29.1261	27.5736	12.6541		41.2	21.6798	19.6082	11.9591	18.5244	16.9292	17.4246	20.9163	17.6875	3.27985
41.3	21.3534	44.6869	15.3817	29.223	27.6612	12.6871		41.3	21.6901	19.6255	11.9781	18.5416	16.9501	17.4391	20.9192	17.7041	3.27742
41.4	21.4332	44.8541	15.4418	29.3435	27.7681	12.7342		41.4	21.704	19.6355	11.9808	18.5488	16.9681	17.4465	20.9301	17.7139	3.28044
41.5	21.5088	44.9955	15.5595	29.4392	27.8757	12.7509		41.5	21.7036	19.6535	11.9964	18.5567	16.9942	17.4565	20.9377	17.7268	3.27606
41.6	21.5922	45.1659	15.5857	29.5597	27.9759	12.8098		41.6	21.7171	19.6663	12.0161	18.566	17.0087	17.4696	20.9567	17.7406	3.27356
41.7	21.6518	45.2923	15.6824	29.6599	28.0716	12.8294		41.7	21.726	19.6808	12.0288	18.577	17.0373	17.4846	20.9538	17.7557	3.27204
41.8	21.737	45.4327	15.7766	29.7894	28.1839	12.853		41.8	21.7346	19.6921	12.0382	18.5813	17.0452	17.4891	20.9749	17.7634	3.27195
41.9	21.8223	45.5923	15.8237	29.8964	28.2837	12.8995		41.9	21.7505	19.7114	12.0507	18.5923	17.075	17.4993	20.977	17.7799	3.27278
42	21.8814	45.7359	15.9152	29.9887	28.3803	12.9282		42	21.7506	19.7246	12.063	18.6058	17.0911	17.5157	20.9836	17.7918	3.26978
42.1	21.9625	45.8891	15.9858	30.1216	28.4898	12.966		42.1	21.766	19.737	12.0759	18.6152	17.1121	17.5173	20.9974	17.8039	3.26998
42.2	22.0524	46.037	16.0486	30.2331	28.5928	13.0016		42.2	21.7629	19.7497	12.092	18.6263	17.1304	17.5309	21.0043	17.8154	3.26465
42.3	22.1202	46.1806	16.1376	30.3423	28.6952	13.0304		42.3	21.7788	19.7655	12.1007	18.6277	17.1512	17.5405	21.0105	17.8274	3.26632
42.4	22.204	46.3509	16.2265	30.4369	28.8046	13.068		42.4	21.7846	19.7785	12.1198	18.6366	17.1747	17.5512	21.0225	17.8409	3.26188
42.5	22.2719	46.4977	16.2971	30.5732	28.91	13.1053		42.5	21.7908	19.7942	12.1287	18.6491	17.1883	17.5533	21.0244	17.8507	3.26213
42.6	22.3723	46.6563	16.3651	30.6768	29.0176	13.1418		42.6	21.7996	19.8055	12.1417	18.654	17.2131	17.5667	21.0349	17.8634	3.26004
42.7	22.4314	46.7967	16.4383	30.8029	29.1173	13.1765		42.7	21.8173	19.8187	12.155	18.6624	17.2276	17.5767	21.0371	17.8763	3.26086
42.8	22.5203	46.9467	16.5273	30.902	29.2241	13.2042		42.8	21.8057	19.8297	12.1646	18.673	17.2426	17.5923	21.0506	17.8847	3.25563
42.9	22.5932	47.0999	16.5927	31.0067	29.3231	13.2439		42.9	21.823	19.8412	12.1796	18.6829	17.2699	17.5897	21.0607	17.8977	3.25537
43	22.6775	47.2681	16.6737	31.143	29.4406	13.2847		43	21.829	19.8512	12.1835	18.6826	17.2837	17.6031	21.0622	17.9055	3.25583
43.1	22.7494	47.4192	16.7653	31.2522	29.5465	13.3154		43.1	21.8356	19.8644	12.1962	18.6901	17.3006	17.6152	21.0589	17.917	3.25407
43.2	22.8452	47.5435	16.8385	31.3581	29.6463	13.3358		43.2	21.8453	19.8845	12.2135	18.6996	17.3186	17.6164	21.0793	17.9296	3.25243
43.3	22.9195	47.7256	16.9039	31.4696	29.7546	13.3885		43.3	21.8445	19.8861	12.2281	18.7048	17.3358	17.6287	21.0793	17.938	3.2467
43.4	22.9974	47.8606	16.9929	31.6025	29.8633	13.4129		43.4	21.8556	19.8977	12.2352	18.7124	17.3552	17.632	21.0873	17.948	3.24785
43.5	23.0794	48.0353	17.0896	31.6858	29.9725	13.4497		43.5	21.8528	19.9133	12.2434	18.7213	17.3664	17.6437	21.0764	17.9568	3.24592
43.6	23.1656	48.1671	17.1498	31.7984	30.0702	13.4795		43.6	21.8545	19.9284	12.2602	18.7255	17.392	17.6498	21.0979	17.9684	3.24142
43.7	23.2421	48.3149	17.2335	31.9313	30.1805	13.5116		43.7	21.8695	19.9403	12.2693	18.7322	17.4012	17.6577	21.0924	17.9784	3.24306
43.8	23.3347	48.4703	17.3119	32.0214	30.2846	13.5441		43.8	21.8626	19.9476	12.2817	18.7347	17.4192	17.6637	21.1026	17.9849	3.23729
43.9	23.403	48.6257	17.3643	32.1329	30.3814	13.59		43.9	21.8736	19.957	12.2901	18.744	17.4404	17.6702	21.0946	17.9959	3.23768
44	23.4855	48.8003	17.4558	32.2511	30.4982	13.6299		44	21.8725	19.9664	12.3021	18.7458	17.4535	17.6786	21.1099	18.0031	3.23382
44.1	23.5703	48.9032	17.5343	32.3705	30.5945	13.6415		44.1	21.8861	19.9758	12.3185	18.7528	17.4745	17.6879	21.1102	18.0159	3.23182
44.2	23.6422	49.0907	17.6049	32.5022	30.71	13.6962		44.2	21.8858	19.9812	12.3226	18.7593	17.4856	17.6901	21.1153	18.0208	3.23088
44.3	23.7367	49.2289	17.6834	32.5923	30.8103	13.7207		44.3	21.889	19.9986	12.3312	18.7654	17.503	17.6973	21.1099	18.0308	3.23024
44.4	23.8159	49.3864	17.7723	32.6937	30.9171	13.7536		44.4	21.896	20.0073	12.3478	18.7692	17.5208	17.701	21.1153	18.0403	3.22666
44.5	23.8943	49.5225	17.8194	32.8187	31.0137	13.7914		44.5	21.893	20.0186	12.351	18.7665	17.5387	17.7172	21.1303	18.0475	3.22516
44.6	23.9681	49.6586	17.8978	32.9257	31.1125	13.8192		44.6	21.8944	20.0303	12.3648	18.779	17.5482	17.7197	21.1179	18.0561	3.22228
44.7	24.0616	49.8353	18.0522	33.0507	31.2499	13.8385		44.7	21.9049	20.0361	12.3733	18.7786	17.5606	17.7185	21.1204	18.062	3.22209
44.8	24.1391	50.0003	18.0182	33.1531	31.3277	13.9143		44.8	21.8991	20.0446	12.3849	18.7878	17.5807	17.7239	21.1248	18.0701	3.21732
44.9	24.227	50.1343	18.1385	33.2703	31.4425	13.9258		44.9	21.9069	20.0576	12.3927	18.787	17.5946	17.7345	21.1284	18.0789	3.21736
45	24.3022	50.265	18.2326	33.3491	31.5372	13.9448		45	21.9037	20.0654	12.4085	18.797	17.6166	17.7425	21.1332	18.089	3.21157
45.1	24.3907	50.3989	18.2876	33.4944	31.6429	13.9783		45.1	21.9028	20.0684	12.4096	18.7954	17.6249	17.742	21.1237	18.0905	3.21102
45.2	24.47	50.6261	18.3582	33.5721	31.7566	14.0471		45.2	21.9111	20.0805	12.4227	18.8047	17.6444	17.7443	21.1372	18.1013	3.20966
45.3	24.5469	50.7118	18.4079	33.7027	31.8423	14.0621		45.3	21.9139	20.0833	12.4276	18.8048	17.658	17.7518	21.1255	18.1066	3.20838
45.4	24.6368	50.8575	18.5177	33.8029	31.9537	14.0812		45.4	21.9049	20.0919	12.4368	18.809	17.6742	17.7576	21.1372	18.1124	3.20366
45.5	24.7119	51.0386	18.5883	33.9155	32.0636	14.1316		45.5	21.9123	20.1037	12.4534	18.8056	17.6827	17.7644	21.1379	18.1204	3.20047
45.6	24.7958	51.1372	18.6825	34.0371	32.1632	14.1366		45.6	21.9208	20.108	12.4624	18.8139	17.7016	17.7663	21.1339	18.1288	3.19961
45.7	24.8673	51.3225	18.7374	34.1306	32.2645	14.1938		45.7	21.913	20.1132	12.4682	18.8201	17.7142	17.771	21.1328	18.1333	3.19618
45.8	24.9626	51.4586	18.8081	34.2342	32.3659	14.2202		45.8	21.9175	20.1276	12.4773	18.8166	17.7242	17.7766	21.1292	18.14	3.1953
45.9	25.0346	51.5936	18.9231	34.3457	32.4743	14.2365		45.9	21.9087	20.13	12.487	18.8214	17.7426	17.7745	21.1295	18.144	3.18983
46	25.1267	51.7704	18.9414	34.4741	32.5782	14.2994		46	21.9072	20.1366	12.4959	18.819	17.7491	17.7761	21.1368	18.1473	3.18687
46.1	25.195	51.8626	19.0487	34.5608	32.6668	14.2985		46.1	21.9151	20.1372	12.5039	18.8283	17.7672	17.7848	21.1317	18.1561	3.18569
46.2	25.2702	52.0179	19.1219	34.6779	32.772	14.3369		46.2	21.9154	20.1498	12.5134	18.8267	17.7821	17.7849	21.127	18.162	3.18356
46.3	25.3797	52.184	19.1873	34.7658	32.8792	14.3753		46.3	21.9093	20.154	12.5209	18.8315	17.7942	17.7869	21.1408	18.1661	3.17984
46.4	25.4379	52.3179	19.2684	34.8739	32.9745	14.4041		46.4	21.9103	20.1611	12.5261	18.8324	17.8153	17.7888	21.1153	18.1723	3.17861
46.5	25.5172	52.4626	19.3495	34.9966	33.0815	14.4347		46.5	21.9127	20.1623	12.5395	18.8331	17.8158	17.792	21.1284	18.1759	3.17449
46.6	25.6001	52.6029	19.4018	35.0811	33.1715	14.4702		46.6	21.9066	20.1728	12.546	18.8342	17.8326	17.8018	21.135	18.1823	3.17153
46.7	25.6913	52.769	19.4593	35.188	33.2769	14.5151		46.7	21.9077	20.1807	12.5501	18.8402	17.8416	17.7996	21.1244	18.1866	3.17139
46.8	25.7587	52.8462	19.543	35.3153	33.3658	14.5169		46.8	21.9061	20.1873	12.5579	18.8401	17.8565	17.8003	21.1197	18.1914	3.16874
46.9	25.8508	53.0476	19.6451	35.42	33.4909	14.5632		46.9	21.9013	20.1841	12.567	18.8392	17.8628	17.8023	21.1212	18.1928	3.16375
47	25.9251	53.1719	19.6843	35.4977	33.5697	14.5969		47	21.899	20.1909	12.5774	18.8364	17.8829	17.8107	21.1241	18.1995	3.15962
47.1	26.0003	53.2908	19.7784	35.6295	33.6748	14.613		47.1	21.9017	20.1953	12.5781	18.8418	17.8893	17.8072	21.1179	18.2022	3.16077
47.2	26.0777	53.4194	19.8804	35.7218	33.7749	14.6287		47.2	21.8959	20.2067	12.5887	18.8381	17.9008	17.8026	21.1121	18.2055	3.15681
47.3	26.1689	53.5812	19.9118	35.8052	33.8668	14.6789		47.3	21.8926	20.2027	12.6012	18.8421	17.9161	17.8135	21.1168	18.2113	3.15069
47.4	26.2436	53.7012	19.9851	35.9133	33.9608	14.7012		47.4	21.8944	20.2101	12.6022	18.8431	17.9251	17.8121	21.1019	18.2145	3.15161
47.5	26.3224	53.8973	20.0165	36.0383	34.0686	14.7707		47.5	21.8888	20.2113	12.6106	18.8399	17.9319	17.8139	21.1124	18.2161	3.14717
47.6	26.3958	53.9894	20.1865	36.1329	34.1761	14.7495		47.6	21.8749	20.2192	12.6197	18.8403	17.9505	17.8148	21.1004	18.2199	3.14136
47.7	26.4755	54.1212	20.2126	36.2387	34.262	14.7909		47.7	21.8885	20.2197	12.6267	18.8474	17.9564	17.82	21.1051	18.2264	3.1421
47.8	26.558	54.2444	20.278	36.3345	34.3537	14.8151		47.8	21.8767	20.2247	12.6258	18.8358	17.9671	17.8132	21.0968	18.2239	3.13987
47.9	26.6323	54.3859	20.3565	36.4313	34.4515	14.8448		47.9	21.8787	20.2256	12.643	18.8395	17.9813	17.8282	21.0924	18.2327	3.13386
48	26.7061	54.5391	20.4323	36.5248	34.5506	14.8806		48	21.8741	20.2364	12.6459	18.8389	17.9931	17.8149	21.0837	18.2339	3.13324
48.1	26.7908	54.6859	20.5239	36.6396	34.6601	14.9076		48.1	21.8694	20.2275	12.65	18.8412	18.0052	17.818	21.0866	18.2352	3.12938
48.2	26.8605	54.8412	20.5762	36.7342	34.753	14.9526		48.2	21.8658	20.2322	12.6602	18.84	18.007	17.8215	21.0855	18.2378	3.12534
48.3	26.9352	54.9409	20.6756	36.839	34.8477	14.9572		48.3	21.8586	20.2389	12.6656	18.8382	18.0254	17.8208	21.0709	18.2412	3.12228
48.4	27.009	55.0405	20.6991	36.9459	34.9237	14.9862		48.4	21.8645	20.2406	12.6693	18.8365	18.0342	17.8179	21.0644	18.2438	3.12242
48.5	27.0933	55.1938	20.7933	37.0597	35.035	15.0152		48.5	21.8561	20.2432	12.6722	18.8333	18.0461	17.8191	21.0702	18.245	3.11949
48.6	27.1685	55.3716	20.8848	37.1295	35.1386	15.0558		48.6	21.8444	20.2438	12.6801	18.8362	18.0499	17.8167	21.0658	18.2452	3.11417
48.7	27.2336	55.4713	20.9476	37.2522	35.2262	15.0746		48.7	21.8472	20.2494	12.6876	18.8297	18.0645	17.8127	21.0458	18.2485	3.11255
48.8	27.3207	55.587	21.0208	37.3311	35.3149	15.0914		48.8	21.8485	20.2427	12.6885	18.8345	18.0684	17.814	21.0571	18.2494	3.11177
48.9	27.3976	55.7102	21.0496	37.4414	35.3997	15.1288		48.9	21.8312	20.2487	12.6975	18.8311	18.0818	17.81	21.0447	18.2501	3.10515
49	27.4673	55.8441	21.1464	37.5428	35.5002	15.1504		49	21.8284	20.2481	12.7063	18.8289	18.0855	17.812	21.0415	18.2515	3.10109
49.1	27.5438	56.0006	21.2589	37.6453	35.6121	15.176		49.1	21.8274	20.257	12.7066	18.8262	18.1021	17.8108	21.0375	18.255	3.10167
49.2	27.6218	56.1056	21.285	37.723	35.6838	15.2045		49.2	21.8195	20.2542	12.7153	18.825	18.1047	17.8108	21.0189	18.2549	3.09629
49.3	27.691	56.2224	21.3713	37.8277	35.7781	15.222		49.3	21.8189	20.2573	12.7194	18.8174	18.1208	17.8003	21.0349	18.2557	3.095
49.4	27.7634	56.3595	21.4289	37.9369	35.8722	15.2573		49.4	21.8123	20.2555	12.7242	18.8205	18.1234	17.8094	21.0051	18.2575	3.09133
49.5	27.844	56.4934	21.4943	38.0023	35.9585	15.2853		49.5	21.8079	20.2516	12.7282	18.8185	18.129	17.8032	21.0047	18.2564	3.08846
49.6	27.9197	56.5974	21.5858	38.1284	36.0578	15.2952		49.6	21.7992	20.2613	12.7282	18.8165	18.1395	17.7967	21.0014	18.2569	3.08774
49.7	27.9838	56.7013	21.6198	38.2072	36.128	15.3232		49.7	21.7975	20.2521	12.7408	18.8083	18.1553	17.7975	20.9883	18.2586	3.08121
49.8	28.0705	56.8867	21.7244	38.3153	36.2492	15.3627		49.8	21.7911	20.265	12.7408	18.8054	18.1598	17.7914	20.9876	18.2589	3.08149
49.9	28.1342	56.9885	21.7977	38.3953	36.3289	15.3774		49.9	21.7871	20.2593	12.7486	18.8038	18.1717	17.7893	20.9785	18.26	3.07697
50	28.2084	57.1053	21.8526	38.4876	36.4135	15.4034		50	21.7793	20.2646	12.7516	18.802	18.174	17.786	20.9567	18.2596	3.07481
50.1	28.257	57.2531	21.9625	38.5732	36.5114	15.4302		50.1	21.7664	20.2592	12.7604	18.7938	18.1831	17.7878	20.9603	18.2584	3.06761
50.2	28.4036	57.3774	21.9938	38.7286	36.6259	15.4569		50.2	21.7739	20.2567	12.7579	18.7964	18.1963	17.7841	20.9567	18.2609	3.07004
50.3	28.4293	57.4642	22.0278	38.7906	36.678	15.4833		50.3	21.7621	20.2594	12.7663	18.7865	18.1941	17.7785	20.9487	18.2578	3.06453
50.4	28.5081	57.5788	22.0775	38.866	36.7576	15.5084		50.4	21.7574	20.2603	12.7753	18.7891	18.2077	17.7728	20.9396	18.2604	3.06056
50.5	28.5549	57.6978	22.1508	38.9561	36.8399	15.5343		50.5	21.7425	20.26	12.7747	18.7808	18.2128	17.7727	20.9206	18.2573	3.05704
50.6	28.6195	57.8221	22.2083	39.0394	36.9223	15.5641		50.6	21.7347	20.2546	12.7755	18.7766	18.2238	17.7642	20.9217	18.2549	3.05437
50.7	28.7103	57.9571	22.2999	39.1464	37.0284	15.5844		50.7	21.7391	20.2587	12.7814	18.7761	18.2307	17.7653	20.9043	18.2585	3.05372
50.8	28.7749	58.0696	22.3365	39.223	37.101	15.6152		50.8	21.7244	20.2603	12.7898	18.7727	18.2333	17.7568	20.9123	18.2562	3.04772
50.9	28.85	58.1864	22.4333	39.3266	37.1991	15.6283		50.9	21.7212	20.2589	12.7878	18.7659	18.2462	17.7508	20.8832	18.2551	3.04747
51	28.9014	58.3032	22.4489	39.4167	37.2675	15.6706		51	21.7154	20.2537	12.7955	18.7645	18.2457	17.7494	20.8853	18.254	3.04273
51.1	28.9715	58.4296	22.496	39.482	37.3448	15.7028		51.1	21.7102	20.2484	12.7924	18.7575	18.2626	17.748	20.8788	18.2532	3.04176
51.2	29.0457	58.5528	22.5876	39.5912	37.4443	15.7209		51.2	21.6909	20.2491	12.7976	18.7507	18.2609	17.7403	20.8653	18.2482	3.03564
51.3	29.1163	58.6471	22.6477	39.6836	37.5237	15.7358		51.3	21.6945	20.2512	12.8004	18.7473	18.2723	17.7372	20.8493	18.2505	3.03575
51.4	29.1819	58.7607	22.7131	39.7556	37.6028	15.7576		51.4	21.6805	20.2483	12.8078	18.7439	18.2737	17.7305	20.8529	18.2475	3.02962
51.5	29.2708	58.8968	22.7576	39.8604	37.6964	15.7934		51.5	21.6787	20.2426	12.8092	18.7375	18.2845	17.7262	20.8391	18.2465	3.02791
51.6	29.3249	59.0125	22.8413	39.955	37.7834	15.8135		51.6	21.669	20.2433	12.8127	18.7339	18.2936	17.7195	20.8311	18.2453	3.02473
51.7	29.3886	59.1271	22.8884	40.0518	37.864	15.8431		51.7	21.658	20.2419	12.8142	18.7264	18.296	17.7195	20.8195	18.2427	3.02126
51.8	29.4591	59.2311	22.9668	40.143	37.95	15.8565		51.8	21.6536	20.2332	12.818	18.7206	18.2992	17.7154	20.8118	18.24	3.01774
51.9	29.5361	59.3521	23.0427	40.2331	38.041	15.8772		51.9	21.6449	20.2358	12.8228	18.7177	18.308	17.7021	20.8045	18.2386	3.01479
52	29.5898	59.4625	23.0767	40.3086	38.1094	15.9097		52	21.6364	20.2337	12.8219	18.7117	18.315	17.7056	20.7925	18.2374	3.01266
52.1	29.5884	59.5343	23.0819	40.3097	38.1286	15.9405		52.1	21.6276	20.2286	12.8279	18.7049	18.3174	17.6908	20.7733	18.2329	3.00815
52.2	29.7635	59.7186	23.1944	40.5158	38.2981	15.9658		52.2	21.6154	20.2239	12.8306	18.6956	18.325	17.6895	20.7794	18.23	3.00359
52.3	29.8006	59.7946	23.3984	40.6115	38.4013	15.9334		52.3	21.6103	20.2264	12.831	18.6927	18.3298	17.6847	20.7551	18.2291	3.00275
52.4	29.8794	59.9414	23.4429	40.6791	38.4857	15.9741		52.4	21.5955	20.2219	12.8346	18.6847	18.3327	17.6817	20.7394	18.2252	2.99743
52.5	29.939	60.0389	23.5292	40.7996	38.5767	15.9855		52.5	21.5926	20.2188	12.8367	18.6799	18.3433	17.6742	20.7343	18.2242	2.99579
52.6	30.0142	60.1418	23.5867	40.8829	38.6564	16.0038		52.6	21.5774	20.2148	12.8397	18.6685	18.3442	17.6716	20.727	18.2193	2.99053
52.7	30.0769	60.2715	23.6469	40.9764	38.7429	16.036		52.7	21.5728	20.2139	12.8362	18.6652	18.3534	17.6556	20.6994	18.2162	2.99122
52.8	30.1553	60.3915	23.7567	41.0518	38.8388	16.0446		52.8	21.559	20.2081	12.8372	18.6583	18.3574	17.6587	20.7077	18.2131	2.98668
52.9	30.203	60.5157	23.8823	41.1768	38.9445	16.0581		52.9	21.5548	20.1997	12.8467	18.65	18.3602	17.6489	20.6885	18.2101	2.98136
53	30.2878	60.5983	23.8771	41.2388	39.0005	16.0842		53	21.5443	20.1932	12.8462	18.646	18.3651	17.6472	20.6783	18.207	2.97833
53.1	30.3473	60.7461	23.9555	41.3615	39.1026	16.1207		53.1	21.5355	20.1941	12.8454	18.6335	18.3768	17.6318	20.663	18.2028	2.9771
53.2	30.4239	60.8586	24.0418	41.4415	39.1914	16.1339		53.2	21.5193	20.1868	12.8477	18.6268	18.3703	17.6302	20.6492	18.1969	2.97144
53.3	30.4867	60.9636	24.0915	41.571	39.2782	16.16		53.3	21.511	20.1835	12.8492	18.6211	18.3744	17.6254	20.6313	18.1941	2.96869
53.4	30.5628	61.104	24.1909	41.6442	39.3755	16.1814		53.4	21.4989	20.1748	12.8485	18.6067	18.3837	17.6195	20.6321	18.1887	2.96501
53.5	30.6443	61.2079	24.2459	41.7624	39.4651	16.2014		53.5	21.4923	20.176	12.8515	18.6045	18.3856	17.6147	20.6157	18.1874	2.96276
53.6	30.6975	61.3311	24.2694	41.8536	39.5379	16.2438		53.6	21.4783	20.171	12.8527	18.5958	18.3867	17.6015	20.6008	18.181	2.95883
53.7	30.7662	61.4501	24.3714	41.9538	39.6354	16.2574		53.7	21.4681	20.1616	12.8551	18.5877	18.3896	17.5965	20.5895	18.1764	2.95442
53.8	30.8295	61.5519	24.4499	42.0575	39.7222	16.2718		53.8	21.4575	20.1616	12.8548	18.5783	18.3992	17.5879	20.5695	18.1732	2.95241
53.9	30.9051	61.7158	24.5283	42.1498	39.8248	16.3112		53.9	21.442	20.154	12.8462	18.5733	18.3981	17.5876	20.5575	18.1669	2.95089
54	30.9812	61.8251	24.5885	42.2759	39.9177	16.3334		54	21.4433	20.1417	12.8598	18.5611	18.4052	17.5744	20.5473	18.1643	2.94495
54.1	31.0559	61.9451	24.6513	42.3536	40.0015	16.3575		54.1	21.421	20.139	12.8545	18.5544	18.4128	17.5679	20.5458	18.1583	2.94173
54.2	31.1288	62.0405	24.7324	42.4696	40.0928	16.3671		54.2	21.4075	20.13	12.8546	18.5432	18.4121	17.5576	20.5243	18.1508	2.93759
54.3	31.1916	62.1947	24.8134	42.5856	40.1963	16.4049		54.3	21.4001	20.125	12.8578	18.536	18.4122	17.5544	20.512	18.1476	2.93408
54.4	31.2603	62.274	24.8867	42.6611	40.2705	16.4085		54.4	21.3925	20.1206	12.8569	18.532	18.4229	17.5422	20.485	18.1445	2.9327
54.5	31.3236	62.454	24.9704	42.7613	40.3773	16.4561		54.5	21.3762	20.1152	12.8623	18.5187	18.4196	17.5344	20.4872	18.1377	2.92632
54.6	31.4028	62.5698	25.0488	42.8863	40.4769	16.4749		54.6	21.3677	20.1044	12.8573	18.5106	18.4271	17.5265	20.4712	18.1323	2.92505
54.7	31.483	62.679	25.1038	43.0012	40.5668	16.4974		54.7	21.3514	20.0946	12.86	18.5045	18.4273	17.5179	20.449	18.126	2.91936
54.8	31.56	62.7873	25.2032	43.1003	40.6627	16.5055		54.8	21.3359	20.0934	12.8624	18.4922	18.4307	17.5065	20.445	18.1202	2.91513
54.9	31.626	62.9266	25.2712	43.1993	40.7558	16.5392		54.9	21.3235	20.0823	12.8577	18.4827	18.4359	17.5	20.4217	18.1137	2.91274
55	31.6971	63.0551	25.4333	43.3097	40.8738	16.5385		55	21.3089	20.0768	12.8559	18.4736	18.4392	17.4921	20.4104	18.1077	2.90961
55.1	31.7759	63.1644	25.4333	43.4223	40.949	16.5783		55.1	21.3011	20.0697	12.8623	18.4661	18.4459	17.4871	20.3962	18.1054	2.9048
55.2	31.8474	63.323	25.5301	43.4921	41.0482	16.6093		55.2	21.2844	20.0613	12.8606	18.4503	18.4423	17.4687	20.3828	18.0946	2.90093
55.3	31.9161	63.4216	25.5693	43.6611	41.142	16.6368		55.3	21.2697	20.0504	12.858	18.4446	18.4423	17.4677	20.3613	18.0888	2.89707
55.4	31.9964	63.5566	25.674	43.7534	41.2451	16.6543		55.4	21.2585	20.0432	12.8575	18.4359	18.4485	17.4504	20.35	18.0824	2.8945
55.5	32.0701	63.653	25.7367	43.8334	41.3233	16.6681		55.5	21.2449	20.0297	12.8533	18.4241	18.4463	17.4443	20.3366	18.0737	2.89111
55.6	32.1481	63.8127	25.8126	43.9516	41.4312	16.7073		55.6	21.234	20.028	12.8625	18.4121	18.4471	17.4396	20.3085	18.0705	2.88512
55.7	32.2251	63.9455	25.912	44.0766	41.5398	16.7277		55.7	21.2143	20.0171	12.8611	18.4003	18.4522	17.4245	20.3023	18.0616	2.88034
55.8	32.3048	64.057	26.0009	44.1577	41.6301	16.739		55.8	21.204	20.0109	12.8578	18.3938	18.4552	17.4151	20.2943	18.0561	2.87879
55.9	32.3603	64.1695	26.0166	44.2433	41.6974	16.7784		55.9	21.1868	19.9963	12.8565	18.3805	18.4539	17.4103	20.2769	18.0474	2.87339
56	32.4487	64.3184	26.1264	44.3818	41.8188	16.8013		56	21.1739	19.9901	12.8588	18.3743	18.4615	17.3928	20.2539	18.0419	2.86976
56.1	32.5198	64.4213	26.2468	44.4876	41.9189	16.8019		56.1	21.1568	19.9815	12.8562	18.3609	18.4549	17.3822	20.2387	18.0321	2.86575
56.2	32.5848	64.5466	26.3226	44.6093	42.0158	16.8284		56.2	21.142	19.9758	12.853	18.3471	18.4532	17.375	20.2292	18.0244	2.86287
56.3	32.6834	64.6848	26.3828	44.6994	42.1126	16.8576		56.3	21.1278	19.9598	12.8532	18.3381	18.4601	17.3585	20.2103	18.0163	2.85832
56.4	32.7617	64.7963	26.4403	44.7883	42.1967	16.8794		56.4	21.1129	19.9488	12.8531	18.3264	18.4604	17.3521	20.183	18.009	2.85363
56.5	32.8222	64.9259	26.5371	44.9066	42.298	16.9019		56.5	21.0978	19.9401	12.8585	18.3196	18.466	17.3398	20.183	18.0036	2.84784
56.6	32.8942	65.0727	26.6025	45.0293	42.3997	16.94		56.6	21.0819	19.9305	12.8512	18.3029	18.4669	17.3257	20.1564	17.9932	2.84603
56.7	32.9799	65.182	26.7176	45.1217	42.5003	16.9417		56.7	21.0712	19.9231	12.8489	18.2974	18.468	17.3175	20.1371	17.9877	2.84382
56.8	33.0473	65.3084	26.7777	45.223	42.5891	16.9721		56.8	21.0535	19.9105	12.8471	18.2813	18.4577	17.3086	20.1288	17.9765	2.83862
56.9	33.1266	65.4188	26.8274	45.3086	42.6703	16.9954		56.9	21.0346	19.9003	12.8466	18.2737	18.4635	17.2944	20.1055	17.9688	2.83405
57	33.1925	65.5581	26.9216	45.4178	42.7725	17.0216		57	21.0141	19.8906	12.8479	18.259	18.4648	17.2856	20.0869	17.9604	2.82799
57.1	33.2769	65.6674	27.0001	45.5316	42.869	17.0361		57.1	21.0065	19.8775	12.8383	18.2505	18.4657	17.2718	20.0694	17.9517	2.82855
57.2	33.3603	65.796	27.0811	45.6408	42.9695	17.0583		57.2	20.9857	19.866	12.8444	18.2328	18.4657	17.261	20.0527	17.9426	2.82043
57.3	33.4313	65.9352	27.1936	45.7467	43.0767	17.0777		57.3	20.9774	19.8612	12.84	18.224	18.4627	17.2452	20.0283	17.9351	2.82004
57.4	33.5042	66.0478	27.2302	45.8446	43.1567	17.108		57.4	20.9504	19.8454	12.8394	18.2112	18.4648	17.2335	20.0076	17.9241	2.81268
57.5	33.573	66.1592	27.3192	45.946	43.2493	17.1225		57.5	20.9403	19.8295	12.842	18.1975	18.4669	17.2264	19.9945	17.9171	2.80754
57.6	33.6582	66.2813	27.3976	46.0496	43.3467	17.142		57.6	20.9208	19.8229	12.8271	18.1894	18.4641	17.2069	19.9719	17.9052	2.80851
57.7	33.7325	66.4356	27.5075	46.1363	43.453	17.1673		57.7	20.9065	19.8113	12.8296	18.1699	18.4637	17.1984	19.9541	17.8966	2.80299
57.8	33.8044	66.5256	27.5493	46.2714	43.5377	17.188		57.8	20.8855	19.8002	12.8329	18.1593	18.4653	17.1838	19.9446	17.8878	2.79635
57.9	33.8938	66.6681	27.6356	46.3829	43.6451	17.2138		57.9	20.8688	19.785	12.8291	18.1483	18.4641	17.1703	19.9239	17.8776	2.7925
58	33.9511	66.7688	27.7298	46.4449	43.7236	17.222		58	20.8523	19.7714	12.8231	18.1335	18.4642	17.162	19.8871	17.8678	2.78941
58.1	34.0271	66.9017	27.824	46.5665	43.8298	17.2441		58.1	20.8308	19.7587	12.8225	18.1257	18.462	17.1401	19.8773	17.8566	2.78417
58.2	34.117	67.0239	27.8318	46.6509	43.9059	17.2837		58.2	20.8147	19.7524	12.8175	18.1075	18.4637	17.1337	19.8533	17.8482	2.78176
58.3	34.1811	67.1353	27.9417	46.7748	44.0082	17.2937		58.3	20.7938	19.7374	12.8141	18.0995	18.4554	17.1166	19.8296	17.8361	2.77683
58.4	34.2554	67.2457	28.0123	46.866	44.0948	17.3119		58.4	20.7767	19.728	12.8144	18.0818	18.4554	17.1043	19.8202	17.8268	2.7721
58.5	34.3361	67.3828	28.0803	46.9854	44.1961	17.343		58.5	20.7642	19.7119	12.8101	18.0729	18.4553	17.0944	19.8005	17.8181	2.76916
58.6	34.4117	67.5082	28.2006	47.0665	44.2967	17.3517		58.6	20.7398	19.7013	12.8068	18.0581	18.4558	17.077	19.7652	17.8065	2.76438
58.7	34.4712	67.5885	28.2451	47.1723	44.3693	17.3681		58.7	20.729	19.6853	12.8015	18.044	18.4508	17.0636	19.7572	17.7957	2.76203
58.8	34.5574	67.7589	28.3366	47.2624	44.4788	17.4042		58.8	20.7059	19.671	12.8022	18.0275	18.4538	17.0497	19.7317	17.785	2.75548
58.9	34.6349	67.8296	28.3968	47.3401	44.5503	17.4065		58.9	20.6893	19.6579	12.7956	18.0187	18.4522	17.0347	19.7044	17.7747	2.75315
59	34.6986	67.9571	28.4805	47.4696	44.6514	17.4323		59	20.6739	19.645	12.7942	18.0018	18.4464	17.0208	19.7077	17.7637	2.74876
59.1	34.776	68.0814	28.525	47.5631	44.7364	17.4642		59.1	20.6535	19.6303	12.7905	17.9894	18.4438	17.0106	19.6579	17.753	2.74402
59.2	34.8516	68.1918	28.6243	47.6622	44.8325	17.4736		59.2	20.6314	19.6186	12.7866	17.9721	18.4457	16.9925	19.6528	17.7412	2.73992
59.3	34.925	68.3193	28.6662	47.7377	44.912	17.5076		59.3	20.6105	19.6013	12.7803	17.9608	18.4443	16.9774	19.6302	17.7291	2.73601
59.4	34.9933	68.4093	28.7708	47.8672	45.0101	17.5094		59.4	20.5927	19.584	12.78	17.9527	18.4386	16.9632	19.6113	17.7185	2.73035
59.5	35.073	68.5293	28.8571	47.955	45.1036	17.5257		59.5	20.5738	19.57	12.7729	17.9323	18.438	16.9516	19.5873	17.7064	2.72731
59.6	35.145	68.6782	28.9121	48.0507	45.1965	17.5666		59.6	20.5539	19.5598	12.7713	17.9193	18.4322	16.9352	19.5592	17.6953	2.72265
59.7	35.211	68.7779	28.9774	48.1521	45.2796	17.5837		59.7	20.5351	19.5448	12.7622	17.9039	18.4365	16.9221	19.5407	17.6841	2.72067
59.8	35.2907	68.9096	29.0716	48.2219	45.3735	17.6019		59.8	20.5145	19.5257	12.7669	17.8873	18.4288	16.9046	19.5203	17.6713	2.71234
59.9	35.3663	68.9879	29.1265	48.3311	45.453	17.6112		59.9	20.4908	19.5149	12.7571	17.874	18.428	16.8874	19.4992	17.6587	2.71019
60	35.4245	69.1047	29.2076	48.4347	45.5429	17.6328		60	20.4694	19.5042	12.7546	17.8605	18.426	16.8709	19.4686	17.6476	2.70575
60.1	35.5084	69.2493	29.2913	48.5192	45.6421	17.6599		60.1	20.4554	19.4786	12.7438	17.8447	18.4272	16.86	19.4421	17.635	2.70368
60.2	35.5808	69.3147	29.3593	48.6307	45.7214	17.6603		60.2	20.4366	19.4663	12.7456	17.8308	18.4198	16.8365	19.4333	17.6226	2.69815
60.3	35.6367	69.4422	29.4299	48.7039	45.8032	17.6886		60.3	20.4131	19.4568	12.7379	17.8152	18.4177	16.8328	19.4133	17.6123	2.69458
60.4	35.7055	69.589	29.5215	48.7996	45.9039	17.7178		60.4	20.3895	19.4327	12.7376	17.8031	18.4166	16.8119	19.3747	17.5986	2.68746
60.5	35.7871	69.694	29.5843	48.8897	45.9887	17.7345		60.5	20.3731	19.4171	12.7277	17.7856	18.4126	16.7954	19.3685	17.5852	2.68596
60.6	35.8586	69.7765	29.6601	48.9832	46.0696	17.7392		60.6	20.3504	19.4085	12.7233	17.7686	18.4132	16.7789	19.346	17.5738	2.68242
60.7	35.931	69.889	29.7124	49.0811	46.1534	17.7647		60.7	20.3376	19.3895	12.7196	17.7546	18.3996	16.7654	19.3125	17.5611	2.67827
60.8	36.0002	70.0186	29.7726	49.1645	46.239	17.7952		60.8	20.3106	19.3664	12.7119	17.7411	18.4025	16.7428	19.311	17.5459	2.67365
60.9	36.0689	70.1204	29.8615	49.2726	46.3309	17.8058		60.9	20.2888	19.3578	12.703	17.7231	18.3991	16.7334	19.2779	17.5342	2.6713
61	36.1418	70.219	29.9583	49.3604	46.4199	17.8107		61	20.2726	19.3353	12.7099	17.7054	18.3926	16.7108	19.2601	17.5211	2.66306
61.1	36.211	70.3486	29.9871	49.4314	46.4945	17.8502		61.1	20.2501	19.3232	12.6951	17.6945	18.3901	16.7011	19.2288	17.509	2.66242
61.2	36.2875	70.4472	30.0891	49.5395	46.5908	17.8539		61.2	20.2309	19.3114	12.6922	17.6737	18.3842	16.6843	19.2048	17.4961	2.65825
61.3	36.343	70.5404	30.1701	49.6194	46.6682	17.8642		61.3	20.2041	19.2877	12.6814	17.6602	18.3825	16.6604	19.1731	17.4794	2.65458
61.4	36.4273	70.6615	30.2538	49.7185	46.7653	17.8816		61.4	20.1829	19.2712	12.6792	17.6439	18.3803	16.6459	19.1691	17.4672	2.64931
61.5	36.4819	70.7537	30.3062	49.7928	46.8336	17.9001		61.5	20.1604	19.2551	12.6707	17.6336	18.3721	16.6299	19.1327	17.4537	2.64585
61.6	36.5529	70.8715	30.3585	49.901	46.921	17.9288		61.6	20.1481	19.2338	12.6694	17.6184	18.369	16.6165	19.1131	17.4425	2.64131
61.7	36.6161	70.9722	30.4526	49.9708	47.0029	17.9363		61.7	20.119	19.2193	12.6579	17.5977	18.3605	16.5984	19.0862	17.4255	2.63784
61.8	36.6913	71.0869	30.5128	50.0654	47.0891	17.9596		61.8	20.0955	19.2036	12.6514	17.578	18.3647	16.582	19.0439	17.4125	2.63434
61.9	36.7642	71.1855	30.5677	50.1487	47.1665	17.9771		61.9	20.0803	19.1799	12.6448	17.5662	18.357	16.5652	19.0414	17.3989	2.63078
62	36.8229	71.2872	30.6619	50.2467	47.2547	17.9876		62	20.0577	19.1619	12.6452	17.549	18.3492	16.5388	19.0126	17.3836	2.62444
62.1	36.8985	71.4083	30.7064	50.339	47.338	18.0183		62.1	20.0327	19.1496	12.6374	17.529	18.3466	16.5263	18.9839	17.3703	2.6209
62.2	36.9558	71.5015	30.7901	50.4336	47.4202	18.0283		62.2	20.01	19.1295	12.6348	17.5142	18.3389	16.5123	18.9624	17.3566	2.61467
62.3	37.0153	71.5969	30.8293	50.5012	47.4857	18.0509		62.3	19.9935	19.1092	12.6156	17.5026	18.3329	16.4936	18.9282	17.3412	2.6161
62.4	37.1061	71.6923	30.9077	50.6082	47.5786	18.0577		62.4	19.9699	19.0937	12.6173	17.4781	18.328	16.4743	18.9067	17.3269	2.60918
62.5	37.1469	71.7983	30.9914	50.6802	47.6542	18.0753		62.5	19.9534	19.0786	12.6103	17.4606	18.3242	16.4571	18.8969	17.314	2.60697
62.6	37.0593	71.7073	30.8763	50.5631	47.5515	18.0805		62.6	19.9259	19.0617	12.6001	17.4481	18.322	16.4414	18.8591	17.2999	2.60352
62.7	37.3027	72.0383	31.1588	50.857	47.8392	18.1104		62.7	19.9082	19.0376	12.5951	17.4283	18.3144	16.4292	18.8391	17.2855	2.5985
62.8	37.3655	72.0951	31.2504	50.9618	47.9182	18.1012		62.8	19.8798	19.0208	12.5861	17.4091	18.3056	16.3998	18.8147	17.2669	2.59475
62.9	37.4136	72.2098	31.3262	51.026	47.9939	18.1232		62.9	19.863	19.0012	12.5781	17.3992	18.3088	16.3836	18.7896	17.2557	2.59288
63	37.4924	72.3094	31.3969	51.1037	48.0756	18.135		63	19.8418	18.9784	12.57	17.3803	18.2972	16.3686	18.7586	17.2394	2.58832
63.1	37.5383	72.4026	31.4596	51.2084	48.1522	18.1542		63.1	19.8191	18.9664	12.5701	17.3623	18.2932	16.3505	18.7495	17.227	2.58281
63.2	37.6098	72.4873	31.5015	51.2658	48.2161	18.1683		63.2	19.7973	18.9426	12.5549	17.3483	18.2809	16.3302	18.7051	17.209	2.58095
63.3	37.6904	72.5869	31.6113	51.3829	48.3179	18.1699		63.3	19.7618	18.9267	12.5537	17.3276	18.2849	16.3077	18.688	17.1937	2.57376
63.4	37.7344	72.6812	31.6061	51.4393	48.3653	18.2081		63.4	19.7541	18.9042	12.5434	17.3128	18.2682	16.2926	18.6731	17.1792	2.5724
63.5	37.7936	72.7894	31.729	51.5316	48.4609	18.2122		63.5	19.7364	18.8932	12.5361	17.2957	18.2729	16.2728	18.6469	17.1678	2.57162
63.6	37.8499	72.873	31.7866	51.5924	48.5255	18.2242		63.6	19.7048	18.8645	12.5271	17.2791	18.2658	16.2466	18.6036	17.148	2.56575
63.7	37.9219	72.977	31.8337	51.6859	48.6046	18.2473		63.7	19.6768	18.8478	12.5152	17.2639	18.2552	16.231	18.5843	17.1316	2.56225
63.8	37.9787	73.0595	31.9017	51.776	48.679	18.2572		63.8	19.6683	18.8261	12.5128	17.2456	18.2495	16.2149	18.5679	17.1195	2.55898
63.9	38.0575	73.1752	31.9461	51.8525	48.7579	18.284		63.9	19.6355	18.8034	12.5077	17.2254	18.2403	16.192	18.5366	17.1007	2.55185
64	38.1103	73.2738	32.0246	51.9167	48.8313	18.2972		64	19.6089	18.7867	12.488	17.2086	18.2436	16.1802	18.5148	17.086	2.55245
64.1	38.1753	73.3488	32.0743	52.0327	48.9078	18.3092		64.1	19.5938	18.7693	12.4843	17.1882	18.2305	16.1607	18.4813	17.0711	2.54848
64.2	38.2363	73.458	32.1371	52.107	48.9846	18.3309		64.2	19.5738	18.7471	12.4867	17.1717	18.2246	16.1405	18.4508	17.0574	2.54145
64.3	38.2959	73.5502	32.2077	52.178	49.0579	18.3426		64.3	19.5428	18.7322	12.4695	17.1557	18.2188	16.1175	18.4304	17.0394	2.54051
64.4	38.3591	73.6284	32.2705	52.2827	49.1352	18.3518		64.4	19.5228	18.7053	12.4611	17.1374	18.2119	16.0975	18.4216	17.0227	2.53666
64.5	38.4201	73.7377	32.3175	52.3525	49.207	18.3781		64.5	19.5051	18.688	12.4515	17.1211	18.2003	16.0764	18.3787	17.0071	2.53463
64.6	38.5938	73.8834	32.5451	52.5789	49.4003	18.3522		64.6	19.4813	18.6638	12.4477	17.1001	18.198	16.0607	18.35	16.9919	2.52887
64.7	38.5145	73.9263	32.4169	52.5136	49.3428	18.4223		64.7	19.4597	18.6496	12.4363	17.0871	18.1888	16.0346	18.3416	16.976	2.52776
64.8	38.6259	74.0313	32.4483	52.6239	49.4323	18.4439		64.8	19.4341	18.6243	12.4276	17.0661	18.1843	16.0208	18.3125	16.9595	2.52295
64.9	38.6561	74.1052	32.5268	52.6622	49.4876	18.449		64.9	19.4136	18.6066	12.421	17.0497	18.1668	16.0005	18.2801	16.9431	2.51863
65	38.745	74.2241	32.5896	52.8019	49.5901	18.4733		65	19.3892	18.5835	12.4126	17.0319	18.1675	15.9786	18.2641	16.9272	2.51538
65.1	38.7872	74.2659	32.6393	52.8525	49.6362	18.4713		65.1	19.3678	18.5678	12.4055	17.0142	18.1572	15.9641	18.2382	16.9128	2.5116
65.2	38.8513	74.3967	32.7151	52.9483	49.7278	18.4991		65.2	19.3412	18.544	12.398	16.9931	18.1494	15.9373	18.2153	16.8938	2.50703
65.3	38.9096	74.4984	32.7674	53.044	49.8049	18.5225		65.3	19.3198	18.5193	12.3918	16.98	18.1472	15.923	18.1789	16.8802	2.5026
65.4	38.9852	74.5842	32.8459	53.1228	49.8845	18.5263		65.4	19.3015	18.4977	12.3742	16.952	18.133	15.9035	18.1505	16.8603	2.50238
65.5	39.0484	74.656	32.9087	53.2129	49.9565	18.5318		65.5	19.2674	18.4782	12.3716	16.9425	18.1302	15.8869	18.1414	16.8461	2.49504
65.6	39.0915	74.7995	32.9793	53.3188	50.0473	18.5717		65.6	19.2466	18.4567	12.3604	16.9201	18.1154	15.8575	18.1065	16.8261	2.49278
65.7	39.1589	74.8895	33.0421	53.3965	50.1217	18.5837		65.7	19.2225	18.4332	12.3456	16.8992	18.1109	15.8359	18.0854	16.8079	2.49139
65.8	39.2208	74.9785	33.1127	53.4674	50.1948	18.5936		65.8	19.1976	18.4147	12.3427	16.8847	18.1022	15.8245	18.0639	16.7944	2.48505
65.9	39.2826	75.076	33.2199	53.5879	50.2916	18.599		65.9	19.178	18.3868	12.3301	16.8626	18.0979	15.8015	18.0315	16.7761	2.48332
66	39.3532	75.2045	33.3455	53.6555	50.3897	18.6078		66	19.1552	18.3698	12.3237	16.8444	18.0856	15.7801	17.9962	16.7598	2.47927
66.1	39.4073	75.2678	33.3324	53.7343	50.4354	18.6339		66.1	19.1312	18.3496	12.3095	16.8272	18.0761	15.7672	17.9671	16.7435	2.47698
66.2	39.4664	75.3642	33.4318	53.8289	50.5228	18.6402		66.2	19.1049	18.3236	12.3069	16.8041	18.07	15.7453	17.9518	16.7258	2.47037
66.3	39.5347	75.4349	33.4763	53.955	50.6002	18.652		66.3	19.0821	18.3056	12.2902	16.7878	18.06	15.7168	17.9202	16.7071	2.47072
66.4	39.5865	75.5463	33.5442	54.0395	50.6791	18.6755		66.4	19.0601	18.2809	12.2846	16.7696	18.0506	15.7037	17.9027	16.6916	2.46519
66.5	39.6598	75.676	33.6358	54.1037	50.7688	18.6944		66.5	19.0251	18.2611	12.2755	16.7466	18.0426	15.6802	17.8601	16.6718	2.46007
66.6	39.7199	75.7735	33.7457	54.2242	50.8658	18.6994		66.6	19.0041	18.2383	12.2627	16.7347	18.0368	15.6602	17.8448	16.6561	2.45857
66.7	39.7836	75.8646	33.7614	54.3267	50.934	18.7286		66.7	18.9804	18.2189	12.254	16.71	18.0316	15.638	17.8139	16.6388	2.45572
66.8	39.8418	75.9792	33.8503	54.4111	51.0206	18.7458		66.8	18.9464	18.194	12.244	16.6963	18.0199	15.617	17.8015	16.6196	2.4499
66.9	39.9036	76.0531	33.9261	54.4674	51.0876	18.7465		66.9	18.9338	18.1691	12.2307	16.6735	18.0097	15.5969	17.7571	16.6023	2.44939
67	39.9733	76.1174	34.0203	54.5924	51.1759	18.74		67	18.911	18.1473	12.2249	16.6519	18.001	15.5705	17.7448	16.5844	2.44543
67.1	40.0402	76.2728	34.1014	54.6758	51.2725	18.776		67.1	18.879	18.1266	12.2165	16.6324	17.9866	15.5576	17.7124	16.5664	2.43899
67.2	40.1048	76.3757	34.1144	54.7568	51.3379	18.8096		67.2	18.8575	18.1071	12.2	16.6135	17.984	15.5363	17.6862	16.5497	2.43966
67.3	40.1571	76.4485	34.2295	54.8638	51.4247	18.8029		67.3	18.8308	18.074	12.1945	16.5915	17.9698	15.5095	17.6589	16.5284	2.43279
67.4	40.2203	76.5428	34.2688	54.9483	51.495	18.8253		67.4	18.8093	18.0581	12.1842	16.5782	17.9676	15.489	17.6371	16.5144	2.43179
67.5	40.2882	76.6585	34.3577	55.08	51.5961	18.8441		67.5	18.7759	18.0352	12.1754	16.553	17.9459	15.4694	17.6068	16.4925	2.42461
67.6	40.373	76.7571	34.4283	55.1724	51.6827	18.855		67.6	18.7612	18.0137	12.1613	16.5323	17.9405	15.4436	17.5792	16.4754	2.42559
67.7	40.4224	76.8568	34.5042	55.2422	51.7564	18.8704		67.7	18.7282	17.9901	12.1533	16.5179	17.9379	15.4279	17.5559	16.4592	2.42017
67.8	40.482	76.9896	34.5748	55.3379	51.8461	18.9018		67.8	18.7015	17.9645	12.1391	16.4921	17.9232	15.4039	17.5279	16.4374	2.41711
67.9	40.5407	77.0539	34.6323	55.4427	51.9174	18.9074		67.9	18.6746	17.9416	12.1252	16.4754	17.9179	15.3811	17.5035	16.4193	2.41536
68	40.6094	77.1664	34.7082	55.5204	52.0011	18.9252		68	18.6528	17.9212	12.1161	16.455	17.9006	15.3663	17.4631	16.402	2.41098
68.1	40.6727	77.2661	34.8102	55.6071	52.089	18.931		68.1	18.6261	17.8915	12.1064	16.4338	17.8931	15.3375	17.442	16.3814	2.40719
68.2	40.7396	77.3486	34.8625	55.7219	52.1681	18.9454		68.2	18.5996	17.8753	12.0983	16.4151	17.8812	15.3202	17.4151	16.3649	2.403
68.3	40.8088	77.4568	34.8939	55.7906	52.2375	18.9741		68.3	18.5716	17.8433	12.0855	16.3915	17.8777	15.3019	17.386	16.3452	2.39939
68.4	40.8702	77.5896	35.0247	55.8965	52.3453	18.9874		68.4	18.5441	17.8266	12.0714	16.3702	17.8675	15.2804	17.3601	16.3267	2.39771
68.5	40.933	77.655	35.1319	55.9978	52.4294	18.9775		68.5	18.5248	17.8017	12.0624	16.3526	17.8582	15.2548	17.3354	16.3091	2.39521
68.6	41.0045	77.7418	35.1136	56.0812	52.4853	19.0123		68.6	18.4881	17.779	12.0541	16.3372	17.8433	15.2274	17.3099	16.2882	2.38895
68.7	41.0728	77.8929	35.2784	56.1915	52.6089	19.0223		68.7	18.4677	17.7462	12.0383	16.3069	17.8291	15.1994	17.2815	16.2646	2.38722
68.8	41.1246	77.9518	35.247	56.2805	52.651	19.0531		68.8	18.4423	17.7305	12.0257	16.2945	17.8262	15.1903	17.2553	16.2516	2.38545
68.9	41.1915	78.0686	35.4039	56.3785	52.7606	19.0498		68.9	18.4122	17.6998	12.0183	16.2732	17.8113	15.1645	17.2156	16.2299	2.37901
69	41.252	78.1693	35.4327	56.4539	52.827	19.0782		69	18.3929	17.6819	12.0092	16.2498	17.7977	15.1416	17.1909	16.2122	2.37664
69.1	41.3285	78.2625	35.5399	56.5598	52.9227	19.0781		69.1	18.3596	17.6503	11.9951	16.2368	17.7924	15.1165	17.1632	16.1918	2.37316
69.2	41.3977	78.3697	35.5975	56.6623	53.0068	19.1005		69.2	18.3341	17.6334	11.98	16.2101	17.7779	15.0962	17.141	16.172	2.37155
69.3	41.4559	78.4575	35.7283	56.7264	53.092	19.092		69.3	18.3093	17.6085	11.967	16.194	17.7704	15.0802	17.105	16.1549	2.36894
69.4	41.5219	78.5861	35.71	56.8728	53.1727	19.1505		69.4	18.2784	17.5822	11.9598	16.1738	17.7584	15.0528	17.0872	16.1342	2.36344
69.5	41.587	78.6643	35.846	56.8931	53.2476	19.1319		69.5	18.2558	17.5572	11.9414	16.1493	17.7501	15.028	17.0562	16.1136	2.36381
69.6	41.6553	78.7629	35.8695	57.0226	53.3276	19.1628		69.6	18.2307	17.5364	11.9375	16.1242	17.7385	15.0005	17.0311	16.0946	2.35896
69.7	41.7245	78.8711	35.9741	57.0947	53.4161	19.1695		69.7	18.2001	17.5136	11.9169	16.1068	17.7226	14.9842	17.0038	16.074	2.35714
69.8	41.7928	78.9697	36.0395	57.2028	53.5012	19.1863		69.8	18.1775	17.4839	11.9101	16.0892	17.7164	14.9596	16.9573	16.0561	2.35323
69.9	41.8524	79.0372	36.0866	57.3255	53.5754	19.1977		69.9	18.1455	17.4546	11.8982	16.0638	17.7018	14.9362	16.9376	16.0334	2.34816
70	41.895	79.1711	36.2017	57.3965	53.6661	19.2179		70	18.1196	17.4369	11.8806	16.0438	17.6912	14.9171	16.915	16.0149	2.34777
70.1	41.978	79.2879	36.2226	57.446	53.7336	19.2496		70.1	18.0966	17.4061	11.8732	16.0245	17.6778	14.8909	16.8761	15.9949	2.34301
70.2	42.038	79.3629	36.3403	57.5429	53.821	19.2411		70.2	18.0673	17.3863	11.8538	16.0008	17.6689	14.8684	16.8437	15.9743	2.343
70.3	42.1196	79.4497	36.4214	57.6645	53.9138	19.2461		70.3	18.0405	17.3583	11.8498	15.9802	17.6538	14.8425	16.8295	15.9542	2.33646
70.4	42.1769	79.5686	36.4789	57.7219	53.9866	19.2733		70.4	18.0121	17.339	11.8341	15.9658	17.6459	14.8235	16.7866	15.9367	2.33524
70.5	42.2383	79.6415	36.5234	57.8334	54.0592	19.2868		70.5	17.9865	17.3069	11.8251	15.9405	17.6328	14.8029	16.7666	15.9158	2.32998
70.6	42.296	79.7701	36.6123	57.9314	54.1525	19.3113		70.6	17.9599	17.2878	11.8038	15.915	17.6211	14.7799	16.7255	15.8946	2.33086
70.7	42.3588	79.8322	36.6987	57.9855	54.2188	19.3033		70.7	17.9382	17.2586	11.7903	15.8967	17.6064	14.7507	16.7102	15.8735	2.32888
70.8	42.4312	79.9265	36.751	58.071	54.2949	19.3199		70.8	17.9072	17.2335	11.7859	15.8771	17.5969	14.7242	16.6785	15.8541	2.32305
70.9	42.5064	80.0433	36.8373	58.2084	54.3989	19.339		70.9	17.8759	17.2093	11.7619	15.8498	17.5892	14.7062	16.6327	15.832	2.3236
71	42.5564	80.1322	36.9001	58.2704	54.4648	19.3531		71	17.8461	17.1842	11.7567	15.8336	17.5677	14.683	16.6185	15.8119	2.31619
71.1	42.6228	80.2297	36.955	58.3717	54.5448	19.3726		71.1	17.8277	17.1618	11.7423	15.8145	17.5544	14.6614	16.5752	15.7937	2.31541
71.2	42.6796	80.3219	37.0335	58.4314	54.6166	19.3819		71.2	17.8048	17.1321	11.7281	15.7886	17.5421	14.6322	16.5573	15.7713	2.31377
71.3	42.7566	80.3883	37.1224	58.526	54.6983	19.3748		71.3	17.7667	17.106	11.7121	15.7729	17.5333	14.6096	16.5184	15.7501	2.31048
71.4	42.8126	80.4912	37.1852	58.6532	54.7855	19.3982		71.4	17.7446	17.0833	11.7057	15.7478	17.5206	14.5955	16.5024	15.7329	2.3056
71.5	42.8859	80.6283	37.2505	58.7129	54.8694	19.4279		71.5	17.7159	17.0545	11.6856	15.7225	17.5114	14.5673	16.4653	15.7096	2.30558
71.6	42.9386	80.6755	37.3212	58.7816	54.9292	19.421		71.6	17.6934	17.0342	11.6711	15.702	17.4926	14.5413	16.4343	15.6891	2.30393
71.7	42.9995	80.7912	37.3735	58.8762	55.0101	19.4501		71.7	17.6617	17.0062	11.6567	15.6831	17.4826	14.5187	16.4161	15.6682	2.30087
71.8	43.0724	80.863	37.4415	58.9652	55.0855	19.4521		71.8	17.6296	16.9826	11.6446	15.665	17.4702	14.5005	16.3765	15.6488	2.29663
71.9	43.1302	80.9562	37.533	59.0722	55.1729	19.4609		71.9	17.609	16.9549	11.628	15.6343	17.4566	14.4741	16.3452	15.6262	2.2961
72	43.2039	81.0687	37.5513	59.1487	55.2432	19.4949		72	17.5834	16.9242	11.6142	15.6169	17.4406	14.4549	16.3281	15.6057	2.29228
72.1	43.2621	81.163	37.635	59.2231	55.3208	19.5042		72.1	17.5416	16.8977	11.6052	15.5934	17.4346	14.418	16.2815	15.5818	2.28794
72.2	43.3181	81.2391	37.7109	59.3064	55.3936	19.5089		72.2	17.5239	16.8778	11.5912	15.5683	17.4214	14.4024	16.2644	15.5642	2.28692
72.3	43.3841	81.3409	37.8024	59.4089	55.4841	19.5195		72.3	17.502	16.8507	11.5695	15.5577	17.4049	14.3798	16.2287	15.5441	2.28719
72.4	43.451	81.4266	37.8626	59.4764	55.5542	19.5299		72.4	17.4738	16.8204	11.5606	15.5288	17.39	14.3457	16.1992	15.5199	2.28306
72.5	43.5138	81.5209	37.907	59.5643	55.6265	19.551		72.5	17.4527	16.7976	11.5464	15.5066	17.3736	14.3307	16.1789	15.5013	2.28058
72.6	43.5674	81.6194	37.9829	59.6532	55.7057	19.5665		72.6	17.4182	16.7687	11.5285	15.4883	17.3573	14.3027	16.1399	15.4773	2.27777
72.7	43.6293	81.6494	38.0666	59.7411	55.7716	19.5476		72.7	17.3827	16.7454	11.513	15.4638	17.3528	14.2854	16.1141	15.4572	2.27552
72.8	43.6962	81.7952	38.0928	59.8312	55.8538	19.5962		72.8	17.3547	16.7155	11.5052	15.438	17.3334	14.2515	16.081	15.433	2.27035
72.9	43.7603	81.867	38.1791	59.9337	55.935	19.5955		72.9	17.3329	16.6899	11.4869	15.4219	17.3213	14.2337	16.058	15.4144	2.26994
73	43.819	81.9934	38.2915	59.9821	56.0215	19.6085		73	17.3011	16.6596	11.4756	15.3997	17.3137	14.2093	16.0224	15.3932	2.26632
73.1	43.8877	82.033	38.3229	60.0767	56.0801	19.6087		73.1	17.2742	16.6358	11.4576	15.3745	17.2925	14.1873	15.9965	15.3703	2.26408
73.2	43.9395	82.1445	38.3752	60.1533	56.1531	19.6365		73.2	17.2489	16.6153	11.4458	15.355	17.2818	14.1599	15.9605	15.3511	2.26265
73.3	44.0019	82.2163	38.4354	60.2298	56.2208	19.6423		73.3	17.2254	16.5808	11.4317	15.3356	17.2673	14.1327	15.95	15.3289	2.26008
73.4	44.0583	82.3127	38.5191	60.3098	56.3	19.6533		73.4	17.1948	16.5579	11.4162	15.3119	17.2535	14.1062	15.9157	15.3067	2.25822
73.5	44.133	82.3909	38.5583	60.4145	56.3742	19.6676		73.5	17.1717	16.5283	11.3994	15.2887	17.2335	14.086	15.8866	15.2846	2.25553
73.6	44.1866	82.4895	38.6891	60.472	56.4593	19.6644		73.6	17.1386	16.505	11.3836	15.2682	17.2242	14.061	15.8517	15.2634	2.25398
73.7	44.248	82.5548	38.6996	60.5846	56.5217	19.6851		73.7	17.1159	16.4802	11.3666	15.2447	17.2129	14.0375	15.8255	15.243	2.2538
73.8	44.2952	82.6427	38.7545	60.6454	56.5844	19.7016		73.8	17.0895	16.449	11.3579	15.2285	17.198	14.0246	15.796	15.2246	2.24781
73.9	44.3731	82.7509	38.8513	60.7276	56.6757	19.7095		73.9	17.0559	16.4242	11.3321	15.205	17.1782	13.9903	15.7753	15.1976	2.24857
74	44.4286	82.8013	38.8879	60.8323	56.7375	19.7164		74	17.0327	16.3969	11.3309	15.1789	17.1634	13.9679	15.7389	15.1785	2.24195
74.1	44.4904	82.9116	38.9899	60.8661	56.8145	19.7237		74.1	17.0012	16.3754	11.3105	15.1557	17.1581	13.9521	15.7181	15.1589	2.24221
74.2	44.5473	82.9845	39.0448	60.9675	56.886	19.7344		74.2	16.9771	16.3435	11.293	15.1361	17.1409	13.9186	15.6785	15.1349	2.24136
74.3	44.6036	83.0777	39.1076	61.0339	56.9557	19.7494		74.3	16.9468	16.3107	11.2807	15.1113	17.1249	13.8949	15.6625	15.1116	2.23675
74.4	44.6651	83.1409	39.1547	61.1701	57.0327	19.7597		74.4	16.9223	16.2918	11.2649	15.0889	17.1111	13.8773	15.6195	15.0927	2.23556
74.5	44.7265	83.2299	39.2593	61.2107	57.1066	19.7574		74.5	16.8908	16.2641	11.2482	15.0714	17.0882	13.8465	15.6024	15.0682	2.23237
74.6	44.787	83.3338	39.2959	61.2805	57.1743	19.7844		74.6	16.8654	16.2326	11.2346	15.0454	17.0848	13.8277	15.5653	15.0484	2.23098
74.7	44.8388	83.4077	39.3482	61.3751	57.2425	19.7969		74.7	16.8394	16.2048	11.216	15.0232	17.0618	13.8	15.5216	15.0242	2.22898
74.8	44.9052	83.4795	39.4058	61.4506	57.3103	19.8026		74.8	16.8072	16.1817	11.2033	15.0013	17.0509	13.7759	15.4987	15.0034	2.22629
74.9	44.9547	83.5449	39.4869	61.5384	57.3812	19.8027		74.9	16.7871	16.1468	11.1869	14.9787	17.0311	13.7542	15.4791	14.9808	2.2237
75	45.0097	83.666	39.5496	61.606	57.4578	19.8304		75	16.7589	16.1249	11.1692	14.9545	17.0228	13.7305	15.4478	14.9601	2.22399
75.1	45.0757	83.682	39.6595	61.6961	57.5283	19.7969		75.1	16.7234	16.097	11.1576	14.936	17.0015	13.7012	15.4146	14.9361	2.21855
75.2	45.1632	83.8492	39.6543	61.8087	57.6188	19.8616		75.2	16.7101	16.0759	11.1381	14.9126	16.99	13.6838	15.3855	14.9184	2.22063
75.3	45.2027	83.9017	39.6752	61.8334	57.6532	19.8719		75.3	16.6673	16.0388	11.1232	14.8885	16.971	13.6533	15.3579	14.8904	2.21483
75.4	45.2499	83.9745	39.6804	61.9224	57.7068	19.8988		75.4	16.6494	16.0175	11.107	14.8712	16.956	13.6233	15.3266	14.8707	2.21582
75.5	45.2852	84.0367	39.7694	61.9877	57.7697	19.8966		75.5	16.6264	15.9886	11.0976	14.8408	16.9382	13.6076	15.3026	14.8498	2.21073
75.6	45.3365	84.1138	39.8269	62.0643	57.8354	19.9079		75.6	16.5923	15.9628	11.0808	14.823	16.9249	13.5852	15.2738	14.8281	2.20833
75.7	45.4029	84.2199	39.9263	62.1465	57.9239	19.9165		75.7	16.5659	15.934	11.0604	14.7995	16.9093	13.557	15.2491	14.8043	2.20832
75.8	45.4634	84.2713	39.9394	62.213	57.9718	19.9272		75.8	16.5315	15.9058	11.0431	14.7828	16.8916	13.5317	15.2017	14.7811	2.20531
75.9	45.5226	84.3624	40.0178	62.303	58.0515	19.9376		75.9	16.513	15.884	11.0304	14.7521	16.878	13.5096	15.185	14.7612	2.20434
76	45.5537	84.4428	40.0518	62.3481	58.0991	19.9594		76	16.4772	15.8558	11.0106	14.7287	16.8523	13.4937	15.1581	14.7364	2.19938
76.1	45.6289	84.5006	40.1355	62.4551	58.18	19.9515		76.1	16.4586	15.8295	10.9967	14.7066	16.8424	13.4496	15.1286	14.7139	2.20158
76.2	45.672	84.6056	40.2062	62.5339	58.2544	19.973		76.2	16.4238	15.7984	10.9866	14.6843	16.8247	13.4345	15.09	14.6921	2.19466
76.3	45.7513	84.6764	40.248	62.615	58.3227	19.9806		76.3	16.4019	15.7737	10.966	14.6622	16.8101	13.4085	15.0667	14.6704	2.19586
76.4	45.7824	84.7482	40.3212	62.6634	58.3788	19.987		76.4	16.3698	15.7465	10.9447	14.6391	16.7967	13.3855	15.0365	14.6471	2.19529
76.5	45.8553	84.8403	40.3814	62.731	58.452	19.999		76.5	16.3485	15.7158	10.9352	14.621	16.7812	13.3568	15.0154	14.6264	2.19238
76.6	45.8979	84.896	40.4468	62.8188	58.5149	20.0011		76.6	16.3163	15.6913	10.9183	14.5913	16.7625	13.3388	14.9856	14.6031	2.18899
76.7	45.963	84.9667	40.5226	62.8931	58.5864	20.001		76.7	16.2908	15.6662	10.9004	14.5759	16.7435	13.3062	14.9448	14.5805	2.18859
76.8	46.0171	85.0632	40.5645	62.9675	58.653	20.0247		76.8	16.2588	15.6326	10.8852	14.5468	16.7345	13.2932	14.9292	14.5585	2.18512
76.9	46.0716	85.1328	40.6613	63.0452	58.7277	20.0203		76.9	16.2395	15.6108	10.8648	14.5337	16.7136	13.2605	14.8808	14.5372	2.18648
77	46.1188	85.2067	40.6691	63.1116	58.7766	20.0453		77	16.2071	15.5795	10.8517	14.506	16.6972	13.2337	14.8648	14.5125	2.18265
77.1	46.1051	85.2335	40.6247	63.0902	58.7634	20.0718		77.1	16.1758	15.5479	10.8381	14.484	16.6782	13.2127	14.8367	14.4895	2.17794
77.2	46.2426	85.3653	40.8182	63.303	58.9323	20.0579		77.2	16.1552	15.5221	10.8188	14.4622	16.6622	13.1852	14.8029	14.4676	2.17876
77.3	46.293	85.4221	40.9359	63.3425	58.9984	20.0397		77.3	16.1194	15.4971	10.7985	14.4419	16.6403	13.1673	14.7811	14.4441	2.1753
77.4	46.3402	85.5153	40.9882	63.3988	59.0606	20.059		77.4	16.0997	15.4713	10.7897	14.4177	16.6321	13.1378	14.7469	14.4247	2.17454
77.5	46.3906	85.585	41.0536	63.5012	59.1326	20.0667		77.5	16.074	15.4434	10.7706	14.3988	16.611	13.111	14.7177	14.4015	2.17317
77.6	46.4639	85.6428	41.0954	63.5947	59.1992	20.0709		77.6	16.0458	15.4133	10.7517	14.3727	16.5978	13.0956	14.6926	14.3795	2.17144
77.7	46.4974	85.735	41.1425	63.6465	59.2554	20.0939		77.7	16.0131	15.3889	10.7378	14.3501	16.578	13.0597	14.6632	14.3546	2.16896
77.8	46.5492	85.8282	41.2576	63.7299	59.3412	20.0954		77.8	15.9883	15.3651	10.713	14.3273	16.5637	13.0401	14.6213	14.3329	2.17061
77.9	46.6216	85.8753	41.2602	63.7952	59.3881	20.1047		77.9	15.9654	15.3353	10.7043	14.3074	16.5417	13.0155	14.6093	14.3116	2.16558
78	46.6693	85.9696	41.3413	63.9123	59.4731	20.1202		78	15.9319	15.3061	10.6908	14.2784	16.5289	12.9909	14.5718	14.2878	2.16256
78.1	46.716	86.0618	41.4041	63.9641	59.5365	20.1357		78.1	15.9118	15.2807	10.6668	14.2598	16.5094	12.9623	14.5536	14.2651	2.16449
78.2	46.7706	86.1089	41.4642	64.0373	59.5953	20.1322		78.2	15.8851	15.2517	10.6511	14.2373	16.4931	12.9331	14.5136	14.2419	2.16308
78.3	46.8278	86.2118	41.4982	64.1634	59.6753	20.1642		78.3	15.851	15.2237	10.6387	14.2159	16.4728	12.915	14.4845	14.2195	2.15738
78.4	46.8796	86.2761	41.5741	64.2028	59.7332	20.1616		78.4	15.8279	15.1953	10.6165	14.1915	16.456	12.8925	14.4543	14.1966	2.15782
78.5	46.9429	86.3468	41.6186	64.2896	59.7994	20.1722		78.5	15.7993	15.1653	10.599	14.1725	16.4429	12.869	14.4335	14.1747	2.15664
78.6	46.9837	86.4121	41.6656	64.347	59.8521	20.1824		78.6	15.7688	15.1458	10.5892	14.1419	16.4229	12.844	14.3993	14.1521	2.15234
78.7	47.0373	86.5225	41.7336	64.4562	59.9374	20.2071		78.7	15.7428	15.109	10.5652	14.1289	16.4025	12.821	14.3731	14.1282	2.15152
78.8	47.0822	86.5697	41.786	64.5125	59.9876	20.2067		78.8	15.7092	15.0792	10.5499	14.0965	16.3846	12.7926	14.3331	14.102	2.14852
78.9	47.1464	86.6854	41.8383	64.5925	60.0656	20.234		78.9	15.6958	15.0585	10.5321	14.078	16.3672	12.7748	14.3091	14.0844	2.14895
79	47.2147	86.7336	41.9298	64.6837	60.1404	20.22		79	15.6637	15.0298	10.5214	14.0546	16.3517	12.7473	14.2887	14.0614	2.1452
79.1	47.26	86.8032	41.9664	64.7794	60.2023	20.237		79.1	15.6363	15.0018	10.4889	14.03	16.3358	12.7205	14.2545	14.0355	2.14922
79.2	47.304	86.904	42.0344	64.8425	60.2712	20.2561		79.2	15.6077	14.9721	10.4833	14.0075	16.3091	12.7017	14.217	14.0136	2.14074
79.3	47.3687	86.9736	42.1103	64.901	60.3384	20.2545		79.3	15.5843	14.9453	10.4679	13.9883	16.2979	12.675	14.205	13.9931	2.14079
79.4	47.4241	87.0272	42.1626	64.9934	60.4018	20.2574		79.4	15.5446	14.9148	10.4463	13.9651	16.2748	12.6497	14.1642	13.9659	2.13748
79.5	47.4736	87.1268	42.2358	65.0992	60.4839	20.2765		79.5	15.525	14.8906	10.4261	13.9424	16.2599	12.6244	14.1315	13.9447	2.13896
79.6	47.5437	87.2318	42.3091	65.1612	60.5615	20.2902		79.6	15.505	14.8663	10.4159	13.918	16.2378	12.6062	14.1104	13.9249	2.13469
79.7	47.5749	87.3208	42.3431	65.2422	60.6202	20.3184		79.7	15.4748	14.8292	10.3939	13.8954	16.2191	12.5802	14.0794	13.8988	2.13338
79.8	47.6473	87.3775	42.4111	65.3391	60.6938	20.3148		79.8	15.4505	14.8078	10.3724	13.867	16.2033	12.5548	14.0521	13.8759	2.13468
79.9	47.6954	87.4386	42.5079	65.4157	60.7644	20.308		79.9	15.4149	14.7799	10.3628	13.8479	16.1886	12.5315	14.0154	13.8543	2.12988
80	47.7458	87.5233	42.5471	65.4855	60.8254	20.3278		80	15.3959	14.7523	10.346	13.821	16.1661	12.5092	13.9837	13.8318	2.12804
80.1	47.8123	87.6111	42.6125	65.57	60.9015	20.3389		80.1	15.3671	14.7242	10.3161	13.8049	16.1488	12.4893	13.9583	13.8084	2.12989
80.2	47.8632	87.7076	42.6648	65.651	60.9716	20.3607		80.2	15.3341	14.6956	10.3137	13.7752	16.1309	12.4505	13.9353	13.7833	2.12429
80.3	47.9168	87.7611	42.7197	65.7389	61.0341	20.363		80.3	15.3117	14.6719	10.2902	13.7523	16.1157	12.4402	13.9059	13.7637	2.12461
80.4	47.9764	87.8672	42.8767	65.8324	61.1382	20.3568		80.4	15.2697	14.6395	10.2729	13.7286	16.0894	12.4125	13.8673	13.7354	2.11905
80.5	48.0172	87.9036	42.8374	65.9056	61.1659	20.3813		80.5	15.2547	14.6125	10.2586	13.7023	16.0731	12.3842	13.8414	13.7142	2.1192
80.6	48.0855	88.0194	42.9421	65.9574	61.2511	20.3899		80.6	15.2283	14.5852	10.2394	13.6867	16.0523	12.3665	13.8222	13.6931	2.11689
80.7	48.1482	88.1008	42.9944	66.0767	61.33	20.4056		80.7	15.2062	14.5551	10.2193	13.6579	16.039	12.3429	13.7876	13.6701	2.11776
80.8	48.1977	88.1629	43.0571	66.1465	61.3911	20.4087		80.8	15.1792	14.5296	10.2018	13.6417	16.0137	12.3146	13.7643	13.6468	2.11531
80.9	48.2569	88.2508	43.1225	66.2513	61.4704	20.4229		80.9	15.1465	14.4955	10.1814	13.6097	16.0003	12.2918	13.7337	13.6209	2.11426
81	48.3082	88.3344	43.2167	66.302	61.5403	20.4242		81	15.1204	14.4782	10.1719	13.5905	15.9748	12.2687	13.6977	13.6008	2.10933
81.1	48.3586	88.4169	43.2612	66.3774	61.6035	20.4419		81.1	15.0914	14.4478	10.1513	13.5653	15.9642	12.2415	13.6628	13.5769	2.11045
81.2	48.4177	88.4994	43.2952	66.4866	61.6747	20.4636		81.2	15.0703	14.4154	10.1298	13.5418	15.9412	12.2181	13.6529	13.5528	2.10948
81.3	48.4837	88.584	43.3946	66.5508	61.7533	20.4616		81.3	15.0462	14.3865	10.1146	13.5238	15.9198	12.1901	13.6256	13.5302	2.10729
81.4	48.5396	88.6472	43.4469	66.6285	61.8156	20.4676		81.4	15.0098	14.3569	10.0983	13.4956	15.9083	12.1688	13.5798	13.5063	2.10511
81.5	48.5914	88.764	43.5201	66.7074	61.8957	20.4917		81.5	14.9854	14.3321	10.0772	13.4736	15.885	12.1441	13.5729	13.4829	2.10428
81.6	48.6336	88.7994	43.5907	66.7952	61.9547	20.4838		81.6	14.9563	14.3048	10.0607	13.4533	15.8636	12.1169	13.5234	13.4593	2.10188
81.7	48.712	88.8915	43.6247	66.8661	62.0236	20.5025		81.7	14.9315	14.2714	10.0436	13.4298	15.845	12.1019	13.4932	13.4372	2.09883
81.8	48.7651	88.9826	43.711	66.9393	62.0995	20.5107		81.8	14.9039	14.2401	10.019	13.408	15.8295	12.072	13.4772	13.4121	2.10064
81.9	48.8087	89.0587	43.766	67.0339	62.1668	20.5255		81.9	14.8729	14.217	10.0096	13.3858	15.8057	12.0466	13.4539	13.3896	2.09525
82	48.8701	89.1283	43.8183	67.1342	62.2377	20.5349		82	14.8527	14.1871	9.98804	13.3595	15.7826	12.0242	13.4135	13.3657	2.09454
82.1	48.9132	89.2055	43.902	67.2029	62.3059	20.5397		82.1	14.823	14.1649	9.97153	13.3353	15.7663	11.9956	13.3869	13.3428	2.09384
82.2	48.9796	89.2858	43.9752	67.2952	62.384	20.5458		82.2	14.7934	14.1309	9.95184	13.3125	15.7442	11.9724	13.3593	13.3176	2.0912
82.3	49.0543	89.3769	44.0249	67.3414	62.4494	20.5581		82.3	14.7671	14.1049	9.93569	13.2894	15.7304	11.9507	13.3334	13.2964	2.09029
82.4	49.0915	89.4466	44.0668	67.4664	62.5178	20.5779		82.4	14.7402	14.0765	9.91776	13.2693	15.706	11.9287	13.309	13.2731	2.08721
82.5	49.146	89.5258	44.1452	67.4968	62.5785	20.5797		82.5	14.7131	14.0455	9.89982	13.2359	15.6959	11.9107	13.2817	13.2502	2.08679
82.6	49.2065	89.6244	44.1975	67.5948	62.6558	20.6017		82.6	14.6942	14.02	9.88898	13.2187	15.6635	11.8797	13.237	13.2275	2.08211
82.7	49.2697	89.6716	44.2865	67.6657	62.7234	20.5876		82.7	14.6579	13.9984	9.86381	13.1963	15.649	11.8557	13.2199	13.2035	2.08317
82.8	49.3325	89.7851	44.3257	67.7806	62.806	20.621		82.8	14.6331	13.9612	9.85164	13.1751	15.6288	11.8339	13.1911	13.1806	2.07886
82.9	49.3761	89.8494	44.4068	67.8436	62.869	20.6204		82.9	14.6078	13.9333	9.82851	13.1503	15.6085	11.8091	13.1646	13.1563	2.07908
83	49.4095	89.9277	44.4879	67.9134	62.9346	20.6287		83	14.5808	13.9165	9.81385	13.1301	15.5835	11.7825	13.1347	13.1346	2.07633
83.1	49.4861	89.9834	44.514	67.9945	62.9945	20.635		83.1	14.562	13.8801	9.79484	13.1008	15.5665	11.7621	13.1085	13.1111	2.0757
83.2	49.5447	90.0648	44.5794	68.0734	63.0656	20.6445		83.2	14.5319	13.8503	9.77355	13.0823	15.545	11.7349	13.078	13.0863	2.07457
83.3	49.6002	90.1462	44.6474	68.1803	63.1435	20.6563		83.3	14.5008	13.825	9.761	13.0612	15.5238	11.7169	13.0477	13.0648	2.06972
83.4	49.6369	90.2309	44.7311	68.249	63.212	20.6657		83.4	14.4748	13.7958	9.74216	13.0353	15.5071	11.6875	13.0274	13.0405	2.06986
83.5	49.7088	90.293	44.7442	68.3267	63.2682	20.6795		83.5	14.4497	13.7705	9.72357	13.0143	15.4796	11.6702	12.9921	13.018	2.06617
83.6	49.762	90.3991	44.8357	68.3639	63.3402	20.6898		83.6	14.4272	13.7389	9.70167	12.9885	15.4645	11.6402	12.9619	12.9935	2.06806
83.7	49.8188	90.4409	44.909	68.4653	63.4085	20.682		83.7	14.3981	13.7058	9.68907	12.9686	15.4444	11.6174	12.9386	12.9706	2.06386
83.8	49.8674	90.5288	44.9639	68.5452	63.4763	20.6998		83.8	14.3778	13.6886	9.67051	12.9403	15.4243	11.5954	12.9058	12.9495	2.0638
83.9	49.9265	90.6102	45.0188	68.6105	63.5415	20.7112		83.9	14.3497	13.659	9.65268	12.9184	15.4011	11.5721	12.8905	12.9255	2.06098
84	49.9723	90.6745	45.0633	68.7029	63.6032	20.7235		84	14.3191	13.6245	9.63784	12.9012	15.3884	11.5488	12.8483	12.9033	2.05905
84.1	50.0434	90.743	45.1365	68.7862	63.6773	20.7228		84.1	14.2953	13.6012	9.60955	12.8749	15.3596	11.524	12.8174	12.8774	2.05944
84.2	50.0768	90.8309	45.2045	68.8335	63.7364	20.7373		84.2	14.2629	13.5725	9.59941	12.8473	15.3363	11.5001	12.7959	12.8531	2.05372
84.3	50.1419	90.907	45.2699	68.936	63.8137	20.7451		84.3	14.2413	13.5383	9.58073	12.8265	15.3229	11.4762	12.7639	12.831	2.05421
84.4	50.1827	90.9723	45.317	69.0137	63.8714	20.7569		84.4	14.2159	13.512	9.5599	12.8066	15.2968	11.4498	12.7337	12.8068	2.05266
84.5	50.2583	91.0645	45.3824	69.0463	63.9379	20.7636		84.5	14.1867	13.4863	9.54378	12.7826	15.2789	11.4293	12.7104	12.7846	2.05034
84.6	50.3087	91.0977	45.4347	69.1657	64.0017	20.7613		84.6	14.1592	13.4563	9.52348	12.7539	15.2545	11.402	12.6635	12.7582	2.04864
84.7	50.3559	91.2241	45.5158	69.2254	64.0803	20.7867		84.7	14.1353	13.4328	9.51025	12.7378	15.241	11.383	12.6609	12.74	2.04718
84.8	50.4146	91.267	45.5838	69.2828	64.1371	20.7769		84.8	14.1106	13.4097	9.48929	12.7116	15.2163	11.3574	12.61	12.7158	2.04623
84.9	50.4664	91.3291	45.6335	69.3774	64.2016	20.7856		84.9	14.0819	13.3762	9.46988	12.6921	15.1997	11.3344	12.5903	12.6924	2.04517
85	50.5196	91.4256	45.6727	69.4675	64.2713	20.8116		85	14.0618	13.3433	9.45196	12.6667	15.176	11.3065	12.5514	12.6677	2.04379
85.1	50.5723	91.492	45.7512	69.5373	64.3382	20.8114		85.1	14.0349	13.3269	9.43235	12.6432	15.1537	11.2844	12.5397	12.6459	2.04267
85.2	50.6218	91.5638	45.7983	69.6038	64.3969	20.8232		85.2	14.0036	13.2909	9.41464	12.62	15.1253	11.2616	12.5121	12.6193	2.03768
85.3	50.6671	91.6195	45.848	69.6635	64.4495	20.8276		85.3	13.9787	13.2719	9.39783	12.603	15.1138	11.2384	12.472	12.6006	2.0386
85.4	50.7308	91.7042	45.9134	69.7704	64.5297	20.8398		85.4	13.9594	13.2307	9.37889	12.5736	15.0875	11.2191	12.452	12.5749	2.03532
85.5	50.7748	91.7802	45.9761	69.8211	64.5881	20.8487		85.5	13.9271	13.2113	9.35787	12.5494	15.0673	11.1948	12.4138	12.5513	2.03454
85.6	50.8408	91.8681	46.0311	69.909	64.6622	20.8633		85.6	13.9096	13.1801	9.34386	12.5268	15.0486	11.1635	12.4003	12.5287	2.0341
85.7	50.8757	91.9292	46.1148	69.9529	64.7181	20.861		85.7	13.8844	13.1557	9.32364	12.5129	15.0239	11.1481	12.364	12.5081	2.03142
85.8	50.9375	91.9806	46.1671	70.052	64.7843	20.8624		85.8	13.8521	13.1276	9.30952	12.4862	14.9992	11.1222	12.3472	12.4828	2.02702
85.9	50.9838	92.0524	46.2063	70.1105	64.8383	20.8766		85.9	13.829	13.0932	9.28826	12.4548	14.9879	11.1016	12.3123	12.4591	2.02832
86	51.0535	92.1285	46.2665	70.1466	64.8988	20.8794		86	13.8102	13.0746	9.26355	12.4397	14.9581	11.0748	12.2959	12.4368	2.02852
86.1	51.0984	92.1938	46.3319	70.231	64.9638	20.8855		86.1	13.7725	13.0417	9.25062	12.4156	14.9484	11.0567	12.2493	12.4142	2.02543
86.2	51.136	92.2699	46.3789	70.3515	65.0341	20.9064		86.2	13.7532	13.0162	9.23026	12.3993	14.9156	11.0287	12.2355	12.3905	2.02318
86.3	51.1992	92.3363	46.447	70.4045	65.0967	20.9055		86.3	13.7237	12.9822	9.21536	12.3736	14.8963	11.002	12.1933	12.3655	2.02053
86.4	51.2538	92.3888	46.5071	70.454	65.1509	20.9025		86.4	13.7049	12.9593	9.19389	12.3508	14.8744	10.987	12.1671	12.3451	2.01983
86.5	51.2959	92.4671	46.5594	70.552	65.2186	20.9199		86.5	13.6745	12.9333	9.17814	12.3283	14.8548	10.9651	12.1402	12.3224	2.01709
86.6	51.3606	92.5496	46.6144	70.6038	65.2821	20.9295		86.6	13.6504	12.9045	9.16162	12.3057	14.8374	10.9373	12.115	12.2995	2.01663
86.7	51.3949	92.5999	46.6745	70.6905	65.34	20.9332		86.7	13.6264	12.8778	9.14123	12.2833	14.8116	10.92	12.1005	12.2767	2.01398
86.8	51.4449	92.661	46.7163	70.7581	65.3951	20.9419		86.8	13.6028	12.8546	9.12203	12.2642	14.7923	10.8904	12.0499	12.2544	2.01453
86.9	51.4999	92.7414	46.7896	70.8189	65.4624	20.948		86.9	13.5772	12.8153	9.10325	12.24	14.767	10.8685	12.0412	12.2285	2.01116
87	51.5439	92.7917	46.8628	70.8966	65.5238	20.945		87	13.5465	12.8013	9.0896	12.2155	14.7458	10.8476	12.0059	12.2077	2.00795
87.1	51.5998	92.8871	46.9099	70.954	65.5877	20.9648		87.1	13.5291	12.7674	9.06467	12.191	14.7307	10.8225	11.9866	12.1842	2.01094
87.2	51.6571	92.9556	46.9491	71.0452	65.6518	20.978		87.2	13.5017	12.7391	9.0534	12.1743	14.7018	10.8081	11.9597	12.1631	2.00375
87.3	51.7034	93.0039	47.0198	71.1308	65.7145	20.975		87.3	13.4719	12.7128	9.02771	12.1515	14.6861	10.7782	11.9236	12.138	2.00627
87.4	51.7437	93.0703	47.0825	71.1646	65.7653	20.9791		87.4	13.4508	12.6866	9.01464	12.1241	14.6698	10.7437	11.892	12.1149	2.00654
87.5	51.7909	93.1453	47.1427	71.24	65.8297	20.9897		87.5	13.4268	12.6575	8.99681	12.1021	14.6401	10.7336	11.881	12.0928	2.00098
87.6	51.6883	93.0649	47.0093	71.0756	65.7095	21.0032		87.6	13.4082	12.6317	8.98374	12.0772	14.6183	10.7119	11.8483	12.0718	1.99847
87.7	51.9096	93.2878	47.2865	71.4112	65.9738	20.9971		87.7	13.3776	12.6007	8.9544	12.0586	14.5964	10.6895	11.821	12.0462	1.99917
87.8	51.9481	93.3414	47.3624	71.4856	66.0344	20.9957		87.8	13.3555	12.576	8.94306	12.0388	14.5753	10.6626	11.7955	12.0252	1.99664
87.9	51.9995	93.3842	47.4435	71.5509	66.0945	20.9844		87.9	13.3334	12.5517	8.92538	12.0119	14.5554	10.6504	11.7715	12.0047	1.99435
88	52.0297	93.4282	47.4723	71.5858	66.129	20.9911		88	13.2978	12.521	8.90572	11.9874	14.531	10.6194	11.742	11.9771	1.99196
88.1	52.0774	93.5332	47.5246	71.6511	66.1965	21.0162		88.1	13.2832	12.4933	8.89112	11.9718	14.51	10.6005	11.7071	11.9583	1.99017
88.2	52.1159	93.5728	47.5769	71.7232	66.2472	21.0155		88.2	13.2534	12.4621	8.86268	11.9456	14.4867	10.5704	11.6896	11.9302	1.9914
88.3	52.175	93.6414	47.6553	71.7761	66.312	21.0133		88.3	13.2285	12.4433	8.8516	11.9249	14.4687	10.5487	11.6576	11.911	1.98882
88.4	52.2084	93.696	47.6946	71.8392	66.3596	21.0233		88.4	13.2153	12.4132	8.82859	11.9032	14.4465	10.5323	11.6329	11.8899	1.98905
88.5	52.2584	93.7646	47.7181	71.8774	66.4046	21.0382		88.5	13.1819	12.3865	8.81537	11.8735	14.4166	10.5046	11.603	11.8631	1.98332
88.6	52.3107	93.8353	47.7861	71.9529	66.4712	21.0436		88.6	13.1642	12.3622	8.79277	11.8557	14.4045	10.484	11.5724	11.8439	1.98632
88.7	52.3583	93.9028	47.8332	72.007	66.5253	21.0529		88.7	13.1409	12.3357	8.77458	11.8337	14.3752	10.4624	11.535	11.8204	1.98281
88.8	52.4019	93.9435	47.862	72.0869	66.5736	21.0592		88.8	13.1139	12.3032	8.75962	11.813	14.3529	10.445	11.5102	11.7979	1.97872
88.9	52.4509	94.0207	47.9012	72.1477	66.6301	21.0753		88.9	13.0917	12.2853	8.74851	11.7849	14.3342	10.4192	11.4906	11.7773	1.97696
89	52.488	94.0603	47.9666	72.2108	66.6814	21.0703		89	13.0606	12.2593	8.72616	11.7689	14.3151	10.3986	11.4611	11.7548	1.97619
89.1	52.5247	94.1257	48.0032	72.2614	66.7288	21.084		89.1	13.0401	12.2281	8.70753	11.7428	14.2905	10.3711	11.4494	11.73	1.97499
89.2	52.5861	94.1953	48.0451	72.3223	66.7872	21.0933		89.2	13.0208	12.2037	8.69124	11.717	14.2701	10.3501	11.4178	11.7088	1.97376
89.3	52.6241	94.2489	48.1	72.3887	66.8404	21.0975		89.3	12.9876	12.1725	8.67034	11.7016	14.2491	10.3261	11.373	11.6846	1.97202
89.4	52.6769	94.3153	48.1654	72.4653	66.9057	21.1018		89.4	12.9765	12.1502	8.65146	11.6818	14.2284	10.3157	11.3548	11.6673	1.97122
89.5	52.7222	94.3818	48.1994	72.5216	66.9562	21.1152		89.5	12.9424	12.1243	8.63321	11.6537	14.2074	10.2848	11.333	11.641	1.96977
89.6	52.8473	94.5264	48.3799	72.7198	67.1184	21.1137		89.6	12.9221	12.0987	8.61444	11.6344	14.1817	10.265	11.2901	11.6194	1.96756
89.7	52.7923	94.4878	48.2543	72.6263	67.0402	21.1383		89.7	12.9055	12.0733	8.60293	11.6109	14.1564	10.241	11.2864	11.5983	1.96432
89.8	52.8519	94.5746	48.2648	72.7187	67.1025	21.1676		89.8	12.8779	12.0418	8.57961	11.587	14.1392	10.22	11.2504	11.5743	1.96464
89.9	52.8991	94.5982	48.3276	72.7401	67.1412	21.1504		89.9	12.852	12.0189	8.56147	11.5681	14.1132	10.1955	11.2333	11.5515	1.96221
90	52.9331	94.6839	48.3746	72.8223	67.2035	21.1732		90	12.8276	11.9881	8.55299	11.5433	14.1001	10.1781	11.2002	11.5317	1.95906
90.1	52.9802	94.7343	48.4165	72.8865	67.2544	21.1777		90.1	12.8073	11.9643	8.52634	11.5238	14.0737	10.1533	11.1743	11.5081	1.95986
90.2	53.0284	94.805	48.4897	72.972	67.3238	21.1833		90.2	12.7803	11.9397	8.50657	11.5012	14.0503	10.1335	11.1467	11.4853	1.95772
90.3	53.0733	94.8789	48.529	73.0193	67.3751	21.1978		90.3	12.7586	11.9133	8.49409	11.4757	14.0261	10.1058	11.1197	11.4623	1.95487
90.4	53.1223	94.9389	48.6048	73.1173	67.4459	21.1989		90.4	12.7453	11.8871	8.47243	11.4611	14.0054	10.0795	11.0804	11.4418	1.95668
90.5	53.1741	94.9904	48.6467	73.177	67.497	21.2024		90.5	12.7162	11.8594	8.45654	11.4357	13.9822	10.0588	11.0793	11.4181	1.95312
90.6	53.2186	95.0354	48.7042	73.2615	67.5549	21.2024		90.6	12.6907	11.8314	8.43648	11.4132	13.9644	10.0416	11.044	11.3963	1.95223
90.7	53.2585	95.1104	48.7617	73.3009	67.6079	21.2123		90.7	12.6639	11.8045	8.42083	11.3909	13.9372	10.0164	11.0182	11.3723	1.94854
90.8	53.3084	95.1693	48.8297	73.3966	67.676	21.2149		90.8	12.6496	11.7791	8.40319	11.3665	13.916	9.99642	10.9862	11.3518	1.94801
90.9	53.3611	95.2507	48.8847	73.4687	67.7413	21.2284		90.9	12.6257	11.754	8.38496	11.3498	13.8958	9.97197	10.9585	11.3304	1.94729
91	53.3996	95.2936	48.9788	73.5329	67.8012	21.2161		91	12.5998	11.7295	8.36861	11.3276	13.8687	9.95611	10.9352	11.3084	1.94275
91.1	53.4454	95.374	49.005	73.6455	67.8675	21.2429		91.1	12.5808	11.7017	8.35302	11.3042	13.855	9.93835	10.9141	11.2888	1.94258
91.2	53.4871	95.4168	49.0652	73.6612	67.9076	21.2356		91.2	12.5572	11.6764	8.33425	11.2788	13.825	9.90807	10.8854	11.2633	1.94028
91.3	53.5431	95.4897	49.1305	73.7412	67.9761	21.2423		91.3	12.5269	11.6543	8.31716	11.2626	13.8041	9.8862	10.8537	11.2419	1.93798
91.4	53.588	95.555	49.1645	73.8279	68.0339	21.2581		91.4	12.5129	11.6275	8.29978	11.2421	13.7835	9.86891	10.8435	11.2225	1.93715
91.5	53.6265	95.6118	49.2639	73.8988	68.1003	21.2509		91.5	12.4934	11.6047	8.28477	11.2213	13.7588	9.84217	10.8075	11.2008	1.93529
91.6	53.6773	95.6836	49.2875	73.9676	68.154	21.2697		91.6	12.466	11.5736	8.26175	11.1961	13.7417	9.82307	10.7977	11.177	1.93539
91.7	53.7103	95.7383	49.345	74.0194	68.2032	21.2735		91.7	12.4482	11.55	8.2466	11.1707	13.7132	9.80502	10.7584	11.1556	1.93154
91.8	53.7667	95.8079	49.413	74.1049	68.2731	21.2784		91.8	12.4174	11.5217	8.22929	11.1545	13.6932	9.78764	10.7369	11.134	1.92859
91.9	53.8048	95.8679	49.4523	74.1748	68.3249	21.2904		91.9	12.3866	11.4997	8.21383	11.1273	13.6738	9.75908	10.7056	11.1101	1.92707
92	53.8643	95.9258	49.5412	74.2502	68.3954	21.2825		92	12.3768	11.4674	8.19407	11.1123	13.646	9.7415	10.6972	11.0897	1.92546
92.1	53.9079	95.9922	49.5987	74.3234	68.4556	21.2909		92.1	12.3588	11.4481	8.1783	11.0938	13.6237	9.71524	10.6554	11.0697	1.92474
92.2	53.9537	96.0704	49.6406	74.4079	68.5181	21.3096		92.2	12.328	11.4183	8.16229	11.067	13.6025	9.69451	10.6405	11.0454	1.92149
92.3	53.989	96.1229	49.7138	74.4664	68.573	21.308		92.3	12.3109	11.394	8.13855	11.0458	13.5797	9.6842	10.6135	11.0255	1.92073
92.4	54.05	96.1658	49.7452	74.5486	68.6274	21.3109		92.4	12.29	11.3723	8.12564	11.0286	13.5606	9.65249	10.587	11.0049	1.9203
92.5	54.0885	96.244	49.8132	74.6004	68.6865	21.3205		92.5	12.2671	11.3433	8.10708	11.0065	13.535	9.63711	10.5582	10.9827	1.91699
92.6	54.1338	96.3158	49.8917	74.7029	68.7611	21.3274		92.6	12.2391	11.3176	8.08497	10.9792	13.5199	9.61686	10.5444	10.9596	1.91766
92.7	54.1792	96.3565	49.9309	74.7694	68.809	21.3292		92.7	12.2209	11.2969	8.07632	10.9602	13.4875	9.59566	10.5109	10.9396	1.91133
92.8	54.2342	96.4401	49.978	74.8234	68.8689	21.3438		92.8	12.198	11.265	8.05447	10.9414	13.4711	9.57283	10.4836	10.9171	1.91242
92.9	54.2736	96.4808	50.0722	74.9191	68.9364	21.3334		92.9	12.1697	11.2401	8.03835	10.9152	13.4429	9.55602	10.4592	10.8937	1.90731
93	54.3199	96.5676	50.1009	74.9811	68.9924	21.3575		93	12.1573	11.2157	8.02338	10.8978	13.4221	9.52718	10.4345	10.8739	1.90771
93.1	54.3666	96.6297	50.182	75.0453	69.0559	21.3556		93.1	12.1223	11.1952	8.00477	10.8723	13.3976	9.50922	10.4199	10.8502	1.90375
93.2	54.4244	96.6929	50.2082	75.1106	69.109	21.368		93.2	12.1045	11.164	7.99076	10.8495	13.3795	9.49165	10.3828	10.83	1.90205
93.3	54.462	96.7647	50.2997	75.2097	69.184	21.3726		93.3	12.0819	11.1372	7.96926	10.8311	13.3571	9.47006	10.3639	10.8078	1.90148
93.4	54.506	96.8237	50.3285	75.2457	69.226	21.3827		93.4	12.0649	11.1162	7.95228	10.8091	13.3316	9.44733	10.3297	10.7869	1.89986
93.5	54.5541	96.888	50.4017	75.3403	69.296	21.3867		93.5	12.0444	11.0871	7.93296	10.7909	13.3088	9.43482	10.3177	10.7665	1.89749
93.6	54.6045	96.9308	50.4331	75.4011	69.3424	21.39		93.6	12.02	11.0678	7.9193	10.7643	13.2879	9.40683	10.29	10.7444	1.89588
93.7	54.6609	97.0251	50.5037	75.4878	69.4194	21.405		93.7	11.9985	11.0451	7.89491	10.748	13.2665	9.38114	10.2613	10.7224	1.89732
93.8	54.6971	97.0969	50.5796	75.5509	69.4811	21.4111		93.8	11.9749	11.0142	7.88776	10.7263	13.2418	9.37312	10.242	10.703	1.8897
93.9	54.742	97.1473	50.5874	75.623	69.5249	21.4269		93.9	11.9547	10.987	7.86278	10.7039	13.2178	9.35268	10.2161	10.6798	1.8899
94	54.7915	97.203	50.6816	75.6883	69.5911	21.418		94	11.941	10.9683	7.84276	10.6882	13.2058	9.33033	10.1907	10.6628	1.8933
94.1	54.8493	97.2812	50.7234	75.7885	69.6606	21.4355		94.1	11.9062	10.9447	7.82803	10.6593	13.169	9.30846	10.1728	10.636	1.88534
94.2	54.8882	97.354	50.8098	75.8459	69.7245	21.4379		94.2	11.8891	10.9176	7.81453	10.6414	13.1543	9.28802	10.1383	10.6175	1.88505
94.3	54.9455	97.4087	50.849	75.9056	69.7772	21.4423		94.3	11.8679	10.8905	7.78899	10.6212	13.1294	9.26519	10.111	10.5939	1.88539
94.4	54.9803	97.458	50.8856	75.9822	69.8265	21.4519		94.4	11.8424	10.8716	7.77854	10.5981	13.1076	9.25354	10.107	10.5753	1.88018
94.5	55.0363	97.5191	50.9405	76.0498	69.8864	21.4556		94.5	11.8247	10.8416	7.76593	10.578	13.0875	9.22842	10.0779	10.5544	1.87867
94.6	55.0793	97.5994	51.0138	76.1264	69.9547	21.4659		94.6	11.795	10.8201	7.74334	10.5599	13.0659	9.21037	10.0418	10.5324	1.87738
94.7	55.1348	97.6755	51.0713	76.1883	70.0175	21.4748		94.7	11.779	10.79	7.73193	10.5336	13.0447	9.18563	10.0182	10.5108	1.8754
94.8	55.1715	97.7205	51.1236	76.2525	70.067	21.4764		94.8	11.7627	10.7693	7.71143	10.5182	13.017	9.16682	9.98615	10.4909	1.87379
94.9	55.2219	97.7944	51.189	76.3054	70.1277	21.4823		94.9	11.7373	10.7446	7.69004	10.4942	12.9965	9.14619	9.96941	10.4682	1.87328
95	55.2645	97.8501	51.2413	76.4068	70.1907	21.4907		95	11.7192	10.7198	7.67676	10.4734	12.971	9.13062	9.95267	10.4485	1.8693
95.1	55.3259	97.9112	51.2727	76.4788	70.2472	21.5004		95.1	11.688	10.6996	7.65706	10.4557	12.9527	9.1054	9.92538	10.4264	1.86889
95.2	55.364	97.9712	51.3329	76.5272	70.2988	21.5044		95.2	11.6692	10.6677	7.64345	10.4333	12.9251	9.08945	9.89954	10.4047	1.86416
95.3	55.4222	98.0334	51.4218	76.5813	70.3647	21.4966		95.3	11.6579	10.6473	7.62778	10.4135	12.9068	9.06863	9.87807	10.387	1.86463
95.4	55.4529	98.1041	51.4637	76.6827	70.4258	21.5173		95.4	11.622	10.6269	7.60576	10.3956	12.8836	9.04093	9.84932	10.3624	1.86329
95.5	55.4959	98.1684	51.516	76.748	70.4821	21.5259		95.5	11.6082	10.5954	7.59728	10.3657	12.8602	9.02852	9.82567	10.3425	1.85838
95.6	55.5514	98.2369	51.5657	76.8077	70.5404	21.5336		95.6	11.5889	10.5732	7.57612	10.3579	12.842	9.016	9.80092	10.3257	1.85824
95.7	55.6091	98.2852	51.6206	76.9	70.6037	21.5337		95.7	11.5561	10.5481	7.56383	10.3342	12.8204	8.98315	9.77836	10.301	1.85546
95.8	55.6499	98.3473	51.6912	76.9406	70.6573	21.5341		95.8	11.5503	10.5242	7.53901	10.3112	12.8022	8.96471	9.75034	10.2819	1.85897
95.9	55.6912	98.4009	51.7357	77.0385	70.7166	21.5439		95.9	11.5193	10.5026	7.5289	10.2922	12.7729	8.94876	9.73287	10.2608	1.85141
96	55.7375	98.4737	51.8037	77.0926	70.7769	21.5497		96	11.5012	10.4743	7.51359	10.2649	12.7514	8.92766	9.7063	10.2388	1.8498
96.1	55.7842	98.5691	51.8168	77.141	70.8278	21.5806		96.1	11.4797	10.4541	7.49256	10.2501	12.7282	8.90254	9.67792	10.2179	1.84978
96.2	55.8328	98.5862	51.8952	77.2052	70.8799	21.5599		96.2	11.4562	10.4266	7.47821	10.228	12.7056	8.88057	9.65936	10.1959	1.84701
96.3	55.8892	98.6591	51.9632	77.2885	70.95	21.5662		96.3	11.4399	10.4063	7.46086	10.2116	12.6893	8.86729	9.63207	10.1792	1.84679
96.4	55.9245	98.6987	52.0155	77.3381	70.9942	21.5644		96.4	11.4148	10.3824	7.44296	10.1884	12.6618	8.84733	9.60841	10.1563	1.84331
96.5	55.9735	98.7898	52.0731	77.4237	71.065	21.5835		96.5	11.3957	10.352	7.43025	10.1693	12.6429	8.82307	9.57238	10.1355	1.84196
96.6	56.0138	98.8284	52.1228	77.4833	71.1121	21.5819		96.6	11.3737	10.3343	7.41542	10.1477	12.6203	8.80378	9.56802	10.1159	1.8394
96.7	56.067	98.8863	52.1803	77.5734	71.1768	21.5863		96.7	11.3566	10.3127	7.39762	10.1235	12.5932	8.78601	9.53709	10.0949	1.83685
96.8	56.1023	98.9398	52.2091	77.6027	71.2135	21.5954		96.8	11.3349	10.2863	7.37664	10.1093	12.5767	8.76128	9.5087	10.0742	1.83841
96.9	56.1559	99.0213	52.2954	77.6793	71.288	21.6		96.9	11.3144	10.2563	7.36319	10.0821	12.5547	8.74513	9.48686	10.0526	1.83509
97	56.1985	99.0684	52.3425	77.7356	71.3363	21.602		97	11.2919	10.2426	7.34896	10.0735	12.529	8.73023	9.46321	10.036	1.83094
97.1	56.2494	99.1434	52.4053	77.8088	71.4017	21.611		97.1	11.2754	10.2183	7.33232	10.0469	12.5051	8.70702	9.44575	10.0142	1.82971
97.2	56.2874	99.1852	52.4471	77.8707	71.4476	21.6139		97.2	11.254	10.188	7.31594	10.0284	12.487	8.68401	9.42063	9.99289	1.82918
97.3	56.336	99.257	52.5047	77.9304	71.507	21.6223		97.3	11.2314	10.1679	7.29894	10.0116	12.4591	8.67168	9.39662	9.97342	1.82469
97.4	56.375	99.2945	52.5491	78.0059	71.5561	21.6237		97.4	11.2148	10.1516	7.27967	9.98872	12.4409	8.65019	9.36095	9.9543	1.82571
97.5	56.435	99.3373	52.6119	78.0678	71.613	21.6157		97.5	11.1909	10.1189	7.26255	9.96516	12.417	8.631	9.33693	9.93091	1.82287
97.6	56.4799	99.4499	52.6721	78.1207	71.6806	21.6409		97.6	11.179	10.1008	7.25847	9.9443	12.3942	8.61161	9.31874	9.91473	1.81854
97.7	56.5079	99.4681	52.7034	78.2007	71.72	21.641		97.7	11.1538	10.0839	7.23385	9.92899	12.3695	8.59184	9.28053	9.89365	1.81795
97.8	56.5574	99.5516	52.7688	78.2457	71.7809	21.6504		97.8	11.1343	10.0521	7.216	9.90466	12.3478	8.57474	9.27653	9.87162	1.81626
97.9	56.6064	99.5988	52.8159	78.3122	71.8333	21.6519		97.9	11.1197	10.0369	7.20054	9.88817	12.3226	8.5585	9.23504	9.8544	1.81382
98	56.6454	99.6545	52.8708	78.3888	71.8899	21.6582		98	11.0939	10.005	7.18628	9.8683	12.3087	8.53281	9.22812	9.8325	1.81358
98.1	56.7073	99.7027	52.931	78.4507	71.9479	21.6528		98.1	11.0766	9.98845	7.16794	9.84908	12.2834	8.51763	9.19937	9.81385	1.81141
98.2	56.7448	99.7713	52.9545	78.5138	71.9961	21.6727		98.2	11.0582	9.96291	7.15776	9.82301	12.2578	8.49633	9.17099	9.79266	1.80728
98.3	56.7756	99.8045	53.0121	78.5824	72.0436	21.6698		98.3	11.0338	9.94221	7.14135	9.81019	12.2378	8.47637	9.15643	9.77363	1.80565
98.4	56.8328	99.8967	53.0696	78.632	72.1078	21.6838		98.4	11.0176	9.91725	7.11921	9.78847	12.2164	8.46147	9.12041	9.75339	1.80558
98.5	56.8759	99.9352	53.1062	78.6872	72.1511	21.685		98.5	10.9962	9.89087	7.10257	9.76954	12.195	8.44351	9.11531	9.73295	1.80364
98.6	56.9213	100.009	53.1716	78.7762	72.2196	21.6957		98.6	10.9788	9.87426	7.08891	9.74575	12.1678	8.42469	9.07819	9.71336	1.80004
98.7	56.9566	100.061	53.1926	78.8088	72.2546	21.7065		98.7	10.956	9.85698	7.07661	9.72733	12.1527	8.4032	9.06509	9.69548	1.79904
98.8	57.0038	100.082	53.2815	78.8854	72.3132	21.6863		98.8	10.938	9.83127	7.06149	9.7096	12.1321	8.3906	9.0378	9.67717	1.79655
98.9	57.0327	100.154	53.2867	78.9552	72.3571	21.7157		98.9	10.9181	9.80656	7.03821	9.68732	12.1038	8.36471	9.02069	9.6531	1.79601
99	57.0913	100.201	53.3783	79.0059	72.4191	21.7003		99	10.9053	9.78845	7.02805	9.66793	12.0888	8.34456	8.99049	9.63717	1.79558
99.1	57.1303	100.268	53.4044	79.0588	72.4655	21.7177		99.1	10.8854	9.7594	7.00996	9.65012	12.0583	8.32727	8.96902	9.61507	1.79166
99.2	57.1729	100.319	53.4646	79.1726	72.5322	21.723		99.2	10.8555	9.74237	6.9982	9.63029	12.0434	8.31085	8.96028	9.59678	1.78881
99.3	57.2256	100.388	53.4986	79.1579	72.5676	21.7289		99.3	10.8432	9.71558	6.97788	9.61349	12.0154	8.29031	8.92426	9.57597	1.78777
99.4	57.2559	100.42	53.564	79.2559	72.6238	21.7259		99.4	10.8232	9.69279	6.96664	9.5942	12.0006	8.27531	8.90206	9.55879	1.78589
99.5	57.3017	100.491	53.6137	79.3054	72.678	21.7362		99.5	10.8029	9.66816	6.95021	9.57485	11.9735	8.25278	8.87913	9.53706	1.78316
99.6	57.3498	100.52	53.6608	79.346	72.7192	21.7275		99.6	10.7922	9.64429	6.93119	9.55589	11.95	8.2374	8.86349	9.51849	1.78252
[truncated: 6,004 more rows]

## Sheet: Figure 2
	Fig 2A							Fig 2B					Fig 2C								Fig 2C	Twitch SL
														Tetanus SL								M01		M02			M03		M04		M05			M06			M07
nm-1	Rest	Activation	Peak Force	Isometric Relaxation	Chaotic Relaxation		nm-1	Rest	Activation	Peak Force	Chaotic Relaxation		Time (ms)	M01	M02	M03	M04	Average	SD		Time (ms)	1	2	1	2	3	1	2	1	2	1	2	3	1	2	3	1	Average	SD
5.0453	0	0.0783133	0.274124	0.266547	0.00113333		1.49458	0.0325634	0.0304994	0.0247309	0.0200446		-26	2.39648	2.41535	2.40522	2.46101	2.41951	0.0287164		-17.75	2.45739	2.48035	2.50071	2.50468	2.4882	2.41884	2.38802	2.45316	2.46529	2.47104	2.45434	2.48155	2.52257	2.51811	2.50188	2.31656	2.46392	0.0527972
5.25552	0.293995	0.39435	0.431223	0.422184	0.0815333		1.47028	0.0258369	0.0301389	0.0198726	0.0252379		-16	2.39703	2.41492	2.40304	2.46032	2.41883	0.0286423		-12.75	2.45693	2.47983	2.50081	2.50511	2.49066	2.42106	2.3854	2.45223	2.46517	2.47095	2.45288	2.48209	2.52012	2.50094	2.49631	2.31737	2.46237	0.0514671
5.46575	1.58005	0	0.406739	0.404593	0.0179867		1.44598	0.0285154	0.0300838	0.0229668	0.0302416		-6	2.39695	2.41586	2.40179	2.4596	2.41855	0.0285181		-7.75	2.45593	2.48092	2.50074	2.50358	2.49165	2.41997	2.3848	2.45193	2.46547	2.47059	2.45419	2.48213	2.52016	2.50218	2.49679	2.31494	2.46225	0.0521004
5.67597	2.68318	0.274255	0.21768	0.216429	0.0175668		1.42167	0.0408741	0.0395803	0.0328525	0.0408072		4	2.39042	2.40334	2.39602	2.45471	2.41112	0.0295383		-2.75	2.45615	2.47844	2.5011	2.50333	2.48879	2.41985	2.38534	2.45194	2.46415	2.47151	2.4538	2.48289	2.51996	2.50174	2.49629	2.31383	2.46182	0.0520781
5.88619	1.47933	0.361204	0.131812	0.123414	0.18124		1.39737	0.0604566	0.0600776	0.05236	0.0585626		14	2.35059	2.34437	2.34277	2.40801	2.36143	0.0312341		2.25	2.45463	2.47589	2.50215	2.50012	2.48258	2.42638	2.37837	2.4454	2.4636	2.4645	2.45033	2.47788	2.51779	2.5004	2.49371	2.31645	2.45939	0.0512118
6.09641	0.0296187	0.498908	0.247132	0.221388	0.199625		1.37307	0.0850096	0.084033	0.0927528	0.0884749		24	2.29894	2.30702	2.30601	2.39861	2.32764	0.0474453		7.25	2.44177	2.46356	2.48878	2.48629	2.46253	2.41013	2.36876	2.42473	2.45699	2.45397	2.43937	2.46051	2.49663	2.48805	2.47864	2.30346	2.44526	0.0502674
6.30663	0.431729	0.304397	0.386436	0.333299	0.0425367		1.34877	0.122285	0.144568	0.160268	0.146623		34	2.25984	2.27927	2.24867	2.2778	2.26639	0.0147492		12.25	2.43402	2.45536	2.47691	2.48019	2.44957	2.40339	2.3484	2.41459	2.45676	2.45386	2.43944	2.44499	2.48784	2.478	2.47064	2.28886	2.43643	0.0526155
6.51685	1.22346	0.148107	0.431084	0.397554	0.0543879		1.32447	0.18283	0.230742	0.292997	0.264571		44	2.23168	2.25819	2.213	2.2507	2.23839	0.0202789		17.25	2.43812	2.45504	2.4692	2.46986	2.43782	2.38384	2.32679	2.41055	2.46549	2.44183	2.43203	2.43416	2.48053	2.47261	2.46717	2.28347	2.42928	0.0551819
6.72707	1.4174	0.174571	0.243661	0.222509	0.182128		1.30016	0.297325	0.399093	0.565654	0.49236		54	2.21049	2.23358	2.19188	2.23883	2.2187	0.0217048		22.25	2.43689	2.4536	2.46338	2.45906	2.42691	2.36063	2.29293	2.40701	2.47137	2.43818	2.42949	2.43241	2.47721	2.47266	2.47401	2.27683	2.42328	0.0617594
6.93729	0.485046	0.0080555	0.0427085	0.0392597	0.151823		1.27586	0.517084	0.820551	0.903672	0.909834		64	2.19344	2.24647	2.17528	2.21959	2.2087	0.0310633		27.25	2.44574	2.4549	2.45894	2.44869	2.41956	2.35735	2.27859	2.40211	2.47975	2.41764	2.42241	2.42517	2.47056	2.47134	2.47133	2.27613	2.41876	0.0635458
7.14751	0	0.0716213	0.0262251	0.0337124	0.0363677		1.25156	1.05441	1.59322	1.13135	1.55333		74	2.17791	2.23501	2.1558	2.20191	2.19266	0.0339381		32.25	2.4459	2.45194	2.46199	2.45154	2.42306	2.359	2.28153	2.39855	2.47242	2.41285	2.41108	2.41434	2.47338	2.4722	2.4757	2.26614	2.41698	0.064771
7.35773	0.247601	0.0737757	0.146736	0.149258	0.0491931		1.22726	2.36832	2.21903	1.30756	2.16775		84	2.16508	2.22475	2.15383	2.19875	2.1856	0.0323321		37.25	2.44961	2.4533	2.46632	2.4524	2.42947	2.37553	2.28659	2.40175	2.46978	2.40345	2.41399	2.40433	2.47045	2.47122	2.48886	2.26968	2.41917	0.0637227
7.56795	1.07927	0.306986	0.385789	0.384849	0.352562		1.20296	3.52009	2.52888	1.30313	2.44776		94	2.15342	2.22126	2.13643	2.19345	2.17614	0.038419		42.25	2.45405	2.44682	2.45965	2.4595	2.41952	2.35892	2.27154	2.3926	2.46934	2.40349	2.4049	2.39589	2.47319	2.47428	2.468	2.27813	2.41436	0.0646774
7.77818	1.54704	0.5192	0.481969	0.444218	0.674673		1.17865	2.81982	1.70858	1.09781	1.73342		104	2.14458	2.21609	2.13198	2.18913	2.17044	0.039076		47.25	2.4525	2.45536	2.46003	2.46458	2.41999	2.34161	2.26663	2.39895	2.46936	2.40114	2.41421	2.40488	2.47069	2.47315	2.48545	2.28199	2.41628	0.0671137
7.9884	0.843042	0.495946	0.292556	0.266684	0.556428		1.15435	1.1295	0.583531	0.682046	0.741064		114	2.14042	2.21356	2.12382	2.17869	2.16412	0.0401748		52.25	2.47008	2.46122	2.45828	2.46317	2.41981	2.36428	2.28515	2.40028	2.48218	2.40117	2.41539	2.40355	2.4628	2.47639	2.49105	2.28319	2.42112	0.0645405
8.19862	0.0665023	0.221693	0.0670339	0.06023	0.193131		1.13005	0.342561	0.219738	0.289326	0.307435		124	2.13463	2.21154	2.12414	2.17824	2.16214	0.0404154		57.25	2.47203	2.4545	2.46117	2.45669	2.41877	2.36391	2.27886	2.40641	2.47664	2.40621	2.42944	2.42144	2.46795	2.47921	2.49278	2.27759	2.42273	0.0658001
8.40884	0.110167	0.0387412	0.00293493	0.00278809	0.0176577		1.10575	0.196375	0.122856	0.125129	0.157072		134	2.13063	2.20945	2.11509	2.17171	2.15672	0.0424995		62.25	2.4795	2.4638	2.46077	2.46045	2.4259	2.35627	2.27824	2.39215	2.4905	2.40278	2.43114	2.41837	2.46891	2.47061	2.49593	2.27783	2.42332	0.0682498
8.61906	0.522661	0.0477364	0.065868	0.0582217	0.213257		1.08144	0.120961	0.079237	0.0687115	0.0930358		144	2.12716	2.20491	2.11607	2.17034	2.15462	0.0408935		67.25	2.46636	2.461	2.45549	2.4637	2.42068	2.36663	2.27435	2.3999	2.49569	2.40218	2.445	2.405	2.459	2.47453	2.4898	2.28656	2.42287	0.0660316
8.82928	0.840796	0.219768	0.153076	0.140762	0.512504		1.05714	0.0657774	0.0416806	0.0391107	0.0520106		154	2.12524	2.20364	2.11164	2.16696	2.15187	0.0417767		72.25	2.49131	2.46446	2.46026	2.47914	2.43817	2.36758	2.27898	2.40336	2.48089	2.3941	2.42431	2.40427	2.46253	2.47135	2.48727	2.29107	2.42494	0.0659645
9.0395	0.646785	0.26137	0.130326	0.107872	0.447982		1.03284	0.0287319	0.021522	0.0232523	0.0243902		164	2.11767	2.20238	2.11603	2.1669	2.15074	0.0417365		77.25	2.49562	2.46736	2.45941	2.47108	2.44629	2.37496	2.29036	2.41124	2.47834	2.40269	2.42427	2.41658	2.45318	2.47965	2.47309	2.29276	2.42731	0.0623281
9.24972	0.254193	0.121502	0.0488099	0.0243561	0.127629		1.00854	0.0142538	0.0113633	0.0124265	0.012871		174	2.11913	2.20248	2.11876	2.16413	2.15112	0.040321		82.25	2.49579	2.47245	2.45977	2.47125	2.44464	2.39179	2.31065	2.40868	2.48116	2.40112	2.43305	2.40648	2.44994	2.47698	2.4744	2.29184	2.42937	0.0593099
9.45994	0.0335672	0.047616	0.00608818	0.00996255	0.0148015		0.984236	0.00927215	0.00694851	0.00808327	0.0089504		184	2.11999	2.19271	2.1111	2.16159	2.14635	0.0379435		87.25	2.5058	2.4722	2.45471	2.48188	2.44937	2.40515	2.32315	2.40756	2.48578	2.42192	2.44232	2.41498	2.44497	2.47283	2.48098	2.29436	2.43487	0.0577171
9.67016	0.25394	0.171406	0.0805288	0.0760993	0.200355		0.959934	0.00798685	0.00543186	0.00931638	0.00594374		194	2.11559	2.19647	2.11369	2.16283	2.14715	0.039974		92.25	2.50724	2.46883	2.46258	2.4871	2.45157	2.4058	2.34299	2.41663	2.48423	2.41459	2.45396	2.42059	2.44702	2.47421	2.47434	2.29072	2.43765	0.0560418
9.88039	0.995879	0.417835	0.18439	0.183054	0.601612		0.935632	0.0075008	0.0127495	0.0102645	0.00771102		204	2.11442	2.19219	2.11231	2.15808	2.14425	0.0382962		97.25	2.50873	2.45812	2.45895	2.48987	2.44967	2.40482	2.33697	2.42182	2.47223	2.42152	2.4452	2.41487	2.44491	2.46655	2.46365	2.29534	2.43458	0.054134
10.0906	1.60228	0.532231	0.21586	0.201681	0.861253		0.91133	0.0139413	0.0204526	0.0220915	0.0133407		214	2.10755	2.19893	2.11854	2.15951	2.14613	0.0416988		102.25	2.50391	2.46312	2.45735	2.48614	2.44906	2.42333	2.37165	2.41439	2.4679	2.42374	2.4488	2.42908	2.44304	2.46511	2.45382	2.29699	2.43734	0.0484042
10.3008	1.2056	0.393839	0.140988	0.115593	0.633542		0.887028	0.0216301	0.0344476	0.0460097	0.0308826		224	2.11208	2.19504	2.11735	2.15656	2.14526	0.0386703		107.25	2.4977	2.46766	2.44836	2.4935	2.45041	2.43867	2.37694	2.40905	2.48299	2.42663	2.43073	2.42835	2.44068	2.45975	2.4509	2.29671	2.43744	0.0484804
10.511	0.471555	0.126414	0.0386542	0.0337291	0.223544		0.862726	0.0416569	0.0761133	0.106928	0.0693154		234	2.10778	2.19539	2.12773	2.16018	2.14777	0.0383952		112.25	2.49154	2.46376	2.4516	2.49043	2.44969	2.43007	2.38432	2.4133	2.47293	2.42007	2.43185	2.42566	2.44161	2.45482	2.44611	2.29127	2.43494	0.0473476
10.7213	0.272104	0.0147138	0.00264084	0.00231556	0.0240431		0.838423	0.0903381	0.169612	0.162817	0.14709		244	2.10739	2.18762	2.10732	2.1505	2.13821	0.0387166		117.25	2.50004	2.46524	2.45045	2.48475	2.44011	2.44365	2.38997	2.40899	2.45958	2.41926	2.43742	2.41656	2.43582	2.4551	2.44079	2.29905	2.43417	0.0452916
10.9315	0.371895	0.0608682	0.0362836	0.0293047	0.0870981		0.814121	0.222756	0.263194	0.161361	0.221677		254	2.10841	2.1925	2.10385	2.15375	2.13963	0.0418284		122.25	2.4903	2.46667	2.44677	2.48591	2.43847	2.44043	2.40313	2.41467	2.46353	2.42583	2.42931	2.42322	2.43296	2.45157	2.43969	2.29523	2.43423	0.0440884
11.1417	0.641671	0.193773	0.0855534	0.0948368	0.261245		0.789819	0.30136	0.228952	0.118468	0.196925		264	2.10295	2.1921	2.09105	2.15634	2.13561	0.0471621		127.25	2.4924	2.46844	2.44258	2.48196	2.43991	2.44019	2.41536	2.41152	2.46603	2.42307	2.42977	2.41245	2.43078	2.44798	2.43781	2.29299	2.43333	0.0444369
11.3519	0.712837	0.275576	0.11035	0.116478	0.397299		0.765517	0.134051	0.0785364	0.064122	0.0854553		274	2.10904	2.18946	2.10745	2.1569	2.14071	0.0397811		132.25	2.48312	2.47052	2.44306	2.48929	2.43727	2.44906	2.40969	2.4019	2.45813	2.4134	2.4223	2.41397	2.43543	2.44675	2.43048	2.2995	2.43149	0.0435539
11.5622	0.506113	0.225373	0.110816	0.102457	0.364812		0.741215	0.0317694	0.0219829	0.0258864	0.0300609		284	2.10455	2.19159	2.12138	2.15487	2.1431	0.0385036		137.25	2.49598	2.46489	2.4395	2.48149	2.43536	2.44919	2.41986	2.40498	2.45496	2.41279	2.42023	2.41697	2.43352	2.44924	2.43012	2.29841	2.43172	0.0434157
11.7724	0.25807	0.0849193	0.0597608	0.042844	0.190172		0.716913	0.0169216	0.0153158	0.0115704	0.0143832		294	2.1037	2.19315	2.09931	2.15336	2.13738	0.044534		142.25	2.49489	2.46981	2.44056	2.48245	2.43946	2.45699	2.41423	2.41041	2.45543	2.41696	2.42002	2.42023	2.43111	2.44679	2.42529	2.29392	2.43241	0.0446088
11.9826	0.144568	0.00783433	0.0197417	0.00978662	0.0510262		0.692611	0.0165613	0.0137452	0.011204	0.011971		304	2.10989	2.19466	2.11289	2.15612	2.14339	0.0401785		147.25	2.48084	2.47729	2.44287	2.48782	2.43399	2.45215	2.42269	2.39794	2.46014	2.40467	2.41921	2.41225	2.42968	2.44224	2.42456	2.29298	2.43008	0.0453529
12.1928	0.121799	0.0308207	0.0245887	0.0326118	0.0731088		0.668309	0.0106135	0.00884563	0.00916187	0.00737793		314	2.10873	2.18545	2.11113	2.15793	2.14081	0.0373961		152.25	2.4821	2.47877	2.44577	2.49102	2.43474	2.44731	2.4163	2.40883	2.44387	2.4176	2.41834	2.41145	2.42385	2.44233	2.42206	2.2945	2.42993	0.0443184
12.403	0.0853161	0.032395	0.0219485	0.0376381	0.0450197		0.644006	0.0101439	0.00684926	0.00760401	0.00553547		324	2.11182	2.19367	2.07381	2.15678	2.13402	0.052266		157.25	2.49741	2.47586	2.45059	2.4848	2.43179	2.44266	2.42836	2.39621	2.45754	2.40913	2.41819	2.41073	2.42301	2.44311	2.42212	2.29489	2.4304	0.0459144
12.6133	0.067526	0.00122	0.0307729	0.0282056	0.0146208		0.619704	0.00976868	0.00342386	0.00657004	0.00603824										162.25	2.49319	2.47971	2.45343	2.48699	2.43401	2.4423	2.42665	2.3956	2.45758	2.41074	2.41452	2.40061	2.42413	2.44141	2.41901	2.2926	2.42953	0.0469172
12.8235	0.0721891	0.0588218	0.0408231	0.033038	0.0179981		0.595402	0.00534632	0.00993709	0.00520432	0.0045758										167.25	2.48986	2.47884	2.44817	2.49349	2.4345	2.44427	2.42405	2.40951	2.44419	2.40946	2.41649	2.39808	2.42959	2.43723	2.42107	2.29639	2.4297	0.0453246
13.0337	0.109623	0.0910037	0.0405867	0.0472051	0.0846666		0.5711	0.00295166	0.000566782	0.00345839	0.00431065										172.25	2.4943	2.48339	2.44901	2.48956	2.4312	2.44201	2.41327	2.39705	2.44611	2.39731	2.42385	2.41357	2.43146	2.43905	2.42093	2.2944	2.42915	0.046607
							0.546798	0.00313004	0.00633801	0.006113	0.00222979										177.25	2.48794	2.4813	2.45438	2.48188	2.43469	2.43754	2.42355	2.38484	2.45145	2.41042	2.4194	2.41267	2.43261	2.44063	2.41276	2.29453	2.42879	0.0457788
							0.522496	0.0214759	0.0261791	0.0330731	0.0204509										182.25	2.48859	2.47706	2.4503	2.48793	2.43606	2.43935	2.42394	2.38656	2.44453	2.40863	2.4231	2.41078	2.42943	2.44149	2.41073	2.2975	2.4285	0.0451467
							0.498194	0.0792146	0.115506	0.128653	0.0729404										187.25	2.4912	2.48272	2.44838	2.48584	2.43495	2.44074	2.40977	2.38959	2.44656	2.40787	2.42411	2.4064	2.42575	2.43729	2.41498	2.30006	2.42789	0.0451881
							0.473892	0.257442	0.31433	0.328426	0.263023										192.25	2.48714	2.48722	2.45568	2.48718	2.43195	2.4454	2.4072	2.3889	2.45609	2.41037	2.41902	2.40167	2.4198	2.43825	2.41317	2.29834	2.42796	0.0466399
							0.449589	0.647933	0.751748	0.897925	0.724376										197.25	2.48216	2.48959	2.45459	2.48901	2.43277	2.43797	2.4102	2.38831	2.44941	2.42135	2.4121	2.41425	2.42318	2.43984	2.41904	2.29933	2.42894	0.045386
							0.425287	1.75833	2.35026	2.85209	2.39114										202.25	2.48383	2.49237	2.45797	2.48662	2.43594	2.44203	2.41133	2.40639	2.4582	2.42017	2.41847	2.41085	2.42852	2.44263	2.41684	2.29251	2.43154	0.0465149
							0.400985	6.77135	7.09958	5.37375	6.87157										207.25	2.47993	2.48938	2.46125	2.484	2.43547	2.43124	2.41811	2.41268	2.45768	2.41266	2.4284	2.40971	2.42522	2.44733	2.41971	2.29473	2.43172	0.0451259
							0.376683	5.86465	4.58071	3.66291	4.24434										212.25	2.47736	2.48888	2.467	2.47625	2.43768	2.43026	2.41885	2.40094	2.4558	2.42211	2.41651	2.40623	2.42945	2.44336	2.42079	2.29479	2.43039	0.0449181
							0.352381	0.747944	0.575978	0.604084	0.615127										217.25	2.47812	2.48659	2.46818	2.4768	2.43828	2.44493	2.40571	2.39086	2.46254	2.42211	2.42123	2.41251	2.42495	2.44512	2.42514	2.29164	2.43092	0.0465418
							0.328079	0.201441	0.196624	0.163569	0.185144										222.25	2.47907	2.48615	2.47231	2.481	2.44076	2.44534	2.39094	2.38857	2.45505	2.42887	2.42208	2.41449	2.42713	2.44915	2.42897	2.28777	2.4311	0.0483479
							0.303777	0.157881	0.149315	0.116472	0.146565										227.25	2.47439	2.48484	2.47742	2.47826	2.44231	2.45001	2.39798	2.38568	2.45592	2.42823	2.42516	2.41813	2.42774	2.45032	2.42868	2.29333	2.4324	0.0468623
							0.279474	0.121159	0.0877583	0.0602898	0.0796687										232.25	2.47376	2.48375	2.47624	2.47735	2.44268	2.44359	2.39731	2.3859	2.46522	2.43017	2.42692	2.4235	2.42898	2.45346	2.42872	2.29574	2.43333	0.0463594
							0.255172	0.0308418	0.0162631	0.00970525	0.0158763										237.25	2.47508	2.48835	2.47641	2.47945	2.44454	2.44505	2.40035	2.3901	2.45838	2.43004	2.42798	2.41959	2.42805	2.45308	2.43288	2.29379	2.43394	0.0466995
							0.23087	0.00806416	0.00240602	0.00493493	0.00924234										242.25	2.4791	2.48528	2.47499	2.48796	2.44586	2.43572	2.40216	2.39594	2.45815	2.43436	2.42997	2.42956	2.42596	2.45542	2.43072	2.28825	2.43496	0.0477799
							0.206568	0.00315024	1.90831e-17	0.00229608	0.00748585										247.25	2.47295	2.48935	2.47757	2.48299	2.44634	2.43668	2.39518	2.40762	2.46041	2.43286	2.42888	2.42636	2.43181	2.46027	2.44072	2.28901	2.43619	0.0474053
																					252.25	2.46746	2.48504	2.47626	2.4734	2.45014	2.43716	2.40263	2.3934	2.46449	2.43752	2.43046	2.433	2.43487	2.4626	2.43777	2.29268	2.43618	0.0459341
																					257.25	2.47094	2.48079	2.47887	2.48422	2.44989	2.42831	2.3929	2.40068	2.45793	2.43362	2.42886	2.43048	2.43331	2.47082	2.44917	2.29313	2.43649	0.0469855
																					262.25	2.47141	2.48372	2.47709	2.4851	2.45178	2.44041	2.39678	2.41462	2.45583	2.43444	2.43206	2.43241	2.43573	2.46508	2.44712	2.29801	2.43885	0.0448694
																					267.25	2.47613	2.487	2.4805	2.48279	2.45175	2.43547	2.39748	2.41116	2.45288	2.43663	2.42114	2.4308	2.43724	2.46902	2.45097	2.29804	2.43869	0.0458236
																					272.25	2.47204	2.48873	2.48178	2.47966	2.45594	2.43034	2.39001	2.40754	2.46209	2.43296	2.42809	2.43942	2.44022	2.46939	2.45802	2.30111	2.43983	0.0460268
																					277.25	2.47284	2.47969	2.47693	2.47403	2.45493	2.4373	2.39286	2.40152	2.4673	2.43534	2.42491	2.43951	2.44182	2.47275	2.4582	2.29906	2.43931	0.0457295
																					282.25	2.47107	2.48108	2.47702	2.47379	2.45286	2.42294	2.38675	2.40372	2.46639	2.43918	2.42439	2.44057	2.44641	2.47055	2.45599	2.30027	2.43831	0.0457705
																					287.25	2.46577	2.47725	2.48	2.47891	2.46262	2.42477	2.3843	2.42032	2.46407	2.43627	2.41413	2.44281	2.44383	2.47903	2.4586	2.30441	2.43982	0.045415
																					292.25	2.46879	2.48588	2.4791	2.47617	2.45726	2.42786	2.39374	2.41089	2.45714	2.43548	2.416	2.44129	2.44928	2.4776	2.45707	2.30647	2.44	0.0445099
																					297.25	2.46256	2.48156	2.48418	2.47923	2.45725	2.41827	2.38099	2.40724	2.45204	2.43458	2.42718	2.44054	2.4574	2.48286	2.46175	2.30449	2.43951	0.046449
																					302.25	2.46258	2.47963	2.48372	2.47456	2.45858	2.42385	2.38885	2.40668	2.45332	2.44239	2.4226	2.44783	2.45208	2.47757	2.4621	2.30441	2.44005	0.0450901
																					307.25	2.46737	2.4743	2.49072	2.47538	2.45361	2.41987	2.36737	2.41417	2.45886	2.43213	2.42393	2.44803	2.45394	2.4886	2.46482	2.31034	2.44021	0.0469085
																					312.25	2.45687	2.47672	2.48216	2.46903	2.46001	2.41063	2.36426	2.41668	2.46003	2.43753	2.4217	2.44703	2.45582	2.48546	2.4648	2.31084	2.43872	0.0463156
																					317.25	2.46217	2.47914	2.48414	2.47217	2.45497	2.42207	2.36892	2.41685	2.46186	2.44371	2.42524	2.44378	2.45953	2.47986	2.4698	2.30593	2.44063	0.0466824
																					322.25	2.46441	2.47652	2.48561	2.47697	2.45525	2.41387	2.39585	2.41087	2.46398	2.44199	2.41857	2.44603	2.46266	2.4846	2.47401	2.31351	2.44279	0.0444962
																					327.25	2.46258	2.47844	2.47908	2.47625	2.46058	2.41196	2.39131	2.41572	2.46199	2.44681	2.41601	2.44798	2.46215	2.49017	2.47625	2.31766	2.44343	0.0441738

## Sheet: Figure 3
	Fig 3A							Fig 3B					Fig 3C								Fig 3C											Fig 3D								Fig 3D
														Tetanus I11/I10								Twitch I11/I10											Tetanus d10								Twitch d10
nm-1	Rest	Activation	Peak Force	Isometric Relaxation	Chaotic Relaxation		nm-1	Rest	Activation	Peak Force	Chaotic Relaxation		Time (ms)	M01	M02	M03	M04	Average	SD		Time (ms)	M01	M02	M03	M04	M05	M06	M07	Average	SD		Time (ms)	M01	M02	M03	M04	Average	SD		Time (ms)	M01	M02	M03	M04	M05	M06	M07	Average	SD
0.00812734	0.000144095	-0.00059325	0.000129135	0.000183342	0.000392175		0.00936325	-6.28817e-05	-0.000440347	-0.000144965	-0.000129138		-26	0.640125	0.576027	0.550224	0.530585	0.57424	0.0477022		-17.75	0.43532	0.460128	0.482101	0.531726	0.498852	0.483854	0.468077	0.481997	0.0329168		-26	39.866	38.998	38.7917	38.728	39.096	0.526172		-17.75	37.4522	37.1198	37.9115	38.6599	38.0266	37.119	38.6925	37.7148	0.601168
0.00833573	0.000294054	0.000427063	7.95734e-05	0.000219143	0.000181187		0.00959445	-0.000104878	-0.000147516	-0.000110698	-0.000236987		-16	0.64587	0.578383	0.547992	0.563018	0.583816	0.0431902		-12.75	0.431765	0.466653	0.47609	0.527794	0.507488	0.479361	0.478863	0.481525	0.0333056		-16	39.8695	39.0033	38.7939	38.7236	39.0976	0.528147		-12.75	37.4661	37.1212	37.9097	38.6534	38.0375	37.1183	38.6961	37.7177	0.598823
0.00854412	0.00119109	0.00040542	0.000102343	0.000287555	0.000328561		0.00982564	-0.000151529	0.000118473	-4.11896e-05	-0.000273309		-6	0.642155	0.581979	0.564185	0.542156	0.582619	0.0429031		-7.75	0.4376	0.467919	0.479249	0.52983	0.504679	0.486638	0.460427	0.484319	0.0315229		-6	39.8707	38.9924	38.7893	38.7314	39.096	0.528503		-7.75	37.4591	37.1337	37.9091	38.6471	38.0309	37.1191	38.6885	37.7165	0.594098
0.00875252	0.000978355	9.94823e-06	-0.000101927	9.86784e-06	0.000494933		0.0100568	-0.000106352	8.05426e-06	8.54181e-05	0.000102012		4	0.659859	0.603521	0.549109	0.543827	0.589079	0.0543561		-2.75	0.433159	0.463163	0.481046	0.522671	0.504129	0.485838	0.466419	0.481668	0.031302		4	39.9325	39.0637	38.8705	38.8102	39.1692	0.520189		-2.75	37.4632	37.134	37.915	38.6545	38.0369	37.1126	38.6943	37.7194	0.598338
0.00896091	0.0018146	0.000546302	0.000363791	0.000222846	0.000805678		0.010288	0.000108119	4.99588e-06	7.55277e-05	0.000142219		14	0.704015	0.720475	0.578274	0.560801	0.640891	0.0829728		2.25	0.453895	0.470972	0.485309	0.54118	0.514344	0.481517	0.474615	0.491203	0.0315054		14	40.1378	39.2613	39.2648	39.2409	39.4762	0.441164		2.25	37.473	37.1265	37.9099	38.6562	38.0561	37.1187	38.6588	37.7234	0.600036
0.0091693	0.00302106	0.00110367	-0.000134862	0.000136145	0.00106732		0.0105192	9.83702e-05	0.000195015	-5.20435e-05	-0.000120182		24	0.75042	0.835008	0.623161	0.595573	0.70104	0.111914		7.25	0.488928	0.484405	0.499815	0.570694	0.534095	0.514747	0.506762	0.515447	0.0325935		24	40.1298	39.4591	39.5647	39.4843	39.6595	0.316763		7.25	37.4292	37.0729	37.8964	38.6536	38.167	37.0843	38.4375	37.7173	0.633995
0.0093777	0.00437364	0.000521595	0.000202816	4.44468e-05	0.00178343		0.0107504	0.000297832	0.000886841	0.000326889	1.33643e-05		34	0.813935	0.884432	0.649377	0.627012	0.743689	0.1255		12.25	0.526746	0.508847	0.529525	0.598646	0.546035	0.528308	0.517101	0.539684	0.0312018		34	40.0847	39.6568	39.7826	39.5885	39.7781	0.219619		12.25	37.3705	36.9592	37.8212	38.6207	38.1753	37.028	38.2893	37.6625	0.661635
0.00958609	0.0049144	0.00162568	0.000424574	0.000921898	0.00284503		0.0109816	0.000769817	0.00128987	0.000896433	0.000643055		44	0.90185	0.984074	0.734199	0.665415	0.821384	0.147049		17.25	0.577916	0.520089	0.534315	0.633279	0.574738	0.548556	0.531707	0.564815	0.0403791		44	40.0384	39.6988	40.0469	39.5964	39.8451	0.231936		17.25	37.3155	36.8973	37.7667	38.5787	38.1112	37.003	38.1902	37.6121	0.659887
0.00979448	0.00574494	0.0027157	0.000637663	0.00100137	0.00303638		0.0112128	0.000965386	0.00146827	0.00120457	0.00115768		54	0.951186	1.07478	0.798024	0.713426	0.884353	0.160621		22.25	0.606751	0.543507	0.554327	0.657616	0.590896	0.552916	0.553011	0.584335	0.0435206		54	40.0414	39.725	40.2363	39.599	39.9004	0.291154		22.25	37.2773	36.8474	37.775	38.5679	38.076	37.0065	38.1359	37.5917	0.665808
0.0100029	0.00682811	0.00369954	0.00109803	0.000632721	0.00350486		0.011444	0.00128366	0.0019257	0.00153523	0.00138818		64	1.01911	1.12886	0.895971	0.741543	0.946372	0.166421		27.25	0.621399	0.547387	0.576749	0.679614	0.607499	0.569504	0.553837	0.600359	0.0470968		64	40.0206	39.7378	40.3494	39.5978	39.9264	0.332344		27.25	37.2712	36.8143	37.8108	38.5413	38.0755	37.0393	38.1212	37.592	0.662723
0.0102113	0.00826428	0.00421931	0.0014355	0.00133789	0.00443423		0.0116752	0.001824	0.00224054	0.00201903	0.00166195		74	1.05974	1.19464	1.02173	0.789752	1.01647	0.168371		32.25	0.638857	0.564907	0.606378	0.697863	0.622801	0.580178	0.566986	0.618497	0.0473693		74	40.0115	39.7403	40.4081	39.5848	39.9362	0.360665		32.25	37.2497	36.7729	37.8429	38.534	38.0949	37.0441	38.1454	37.5898	0.677003
0.0104197	0.00932357	0.00553897	0.001952	0.00194947	0.00475305		0.0119064	0.00237045	0.00242154	0.00264041	0.00218546		84	1.11486	1.22533	1.12856	0.806793	1.06888	0.181513		37.25	0.632919	0.567059	0.605204	0.709144	0.631583	0.582823	0.566555	0.621455	0.0502769		84	39.9985	39.7257	40.4743	39.5855	39.946	0.391743		37.25	37.2489	36.7526	37.8528	38.5351	38.1236	37.0371	38.124	37.5917	0.688519
0.0106281	0.011002	0.00645439	0.00218572	0.0025476	0.00556156		0.0121376	0.00298776	0.0033081	0.00308334	0.00293022		94	1.14224	1.24316	1.20239	0.843238	1.10776	0.181154		42.25	0.651641	0.570544	0.636071	0.708047	0.641826	0.589507	0.568873	0.632939	0.0487013		94	39.9746	39.7077	40.499	39.5854	39.9417	0.405526		42.25	37.2391	36.7413	37.8747	38.5334	38.1134	37.0256	38.1124	37.5879	0.693815
0.0108364	0.0122316	0.00717155	0.00310975	0.00273806	0.00653816		0.0123687	0.00382216	0.00416751	0.00357972	0.0037654		104	1.17692	1.29715	1.29258	0.876987	1.16091	0.19729		47.25	0.645276	0.566706	0.631834	0.702889	0.639663	0.591307	0.574443	0.629612	0.0472128		104	39.949	39.6719	40.5289	39.5567	39.9266	0.433962		47.25	37.2351	36.7453	37.8541	38.5294	38.1123	37.0064	38.1202	37.5804	0.693479
0.0110448	0.0139749	0.00866479	0.00406132	0.00378248	0.00820998		0.0125999	0.00457417	0.00458367	0.00417367	0.00435322		114	1.19405	1.28493	1.39989	0.892623	1.19287	0.217165		52.25	0.638729	0.56355	0.634168	0.694811	0.634982	0.589159	0.571108	0.6259	0.0453904		114	39.9163	39.6478	40.5783	39.5761	39.9296	0.45658		52.25	37.2438	36.7372	37.8436	38.535	38.1111	37.0278	38.12	37.5831	0.691634
0.0112532	0.0158633	0.010354	0.00522656	0.0048354	0.00974305		0.0128311	0.00531263	0.00477015	0.00459861	0.00476331		124	1.19262	1.30865	1.46474	0.922295	1.22208	0.228849		57.25	0.62199	0.575847	0.642381	0.70292	0.629182	0.598954	0.561041	0.628546	0.043403		124	39.8879	39.6064	40.57	39.5692	39.9084	0.463465		57.25	37.2457	36.7282	37.8475	38.5253	38.1104	37.029	38.1554	37.581	0.691002
0.0114616	0.0173788	0.0115611	0.00607306	0.00584927	0.010518		0.0130623	0.00607912	0.0052489	0.00512873	0.00551779		134	1.22397	1.32962	1.49565	0.923047	1.24307	0.24088		62.25	0.630957	0.565478	0.642296	0.691813	0.624982	0.590144	0.558839	0.624278	0.0437112		134	39.8644	39.5707	40.5877	39.5468	39.8924	0.48553		62.25	37.2489	36.7308	37.8684	38.5515	38.1254	37.0453	38.178	37.5951	0.698537
0.01167	0.0178764	0.0113332	0.00558743	0.00549072	0.0100742		0.0132935	0.00664444	0.00618462	0.00560678	0.00616631		144	1.22065	1.32359	1.62289	0.945183	1.27808	0.279929		67.25	0.615061	0.554318	0.623687	0.696823	0.618569	0.590855	0.556403	0.616552	0.0469768		144	39.8458	39.5425	40.5159	39.5345	39.8597	0.460866		67.25	37.2684	36.7491	37.8683	38.5681	38.1291	37.0541	38.2007	37.6062	0.695841
0.0118784	0.0175133	0.0105581	0.00519436	0.00488013	0.00924684		0.0135247	0.00701092	0.0066933	0.00585315	0.00681931		154	1.24999	1.33302	1.62918	0.976945	1.29728	0.268504		72.25	0.608801	0.550987	0.614399	0.680034	0.620927	0.583428	0.561317	0.609763	0.0429725		154	39.8073	39.499	40.5311	39.5345	39.843	0.478971		72.25	37.2884	36.7692	37.8686	38.5669	38.1311	37.0585	38.2223	37.6138	0.688234
0.0120868	0.0175346	0.0102221	0.00536756	0.00488641	0.009682		0.0137559	0.00730567	0.00671908	0.00597512	0.00701624		164	1.2397	1.32169	1.66406	0.970935	1.2991	0.285733		77.25	0.587942	0.551221	0.598962	0.677442	0.613736	0.587422	0.543812	0.602788	0.0420082		164	39.7851	39.4914	40.5034	39.5198	39.8249	0.471286		77.25	37.3115	36.7868	37.8559	38.5758	38.149	37.083	38.2387	37.627	0.682131
0.0122952	0.0182037	0.0112978	0.00559954	0.00486227	0.00982805		0.0139871	0.0076082	0.00689041	0.00617187	0.0070009		174	1.24902	1.36264	1.70625	0.988612	1.32663	0.297597		82.25	0.576413	0.53931	0.588249	0.666378	0.608375	0.580075	0.540356	0.593133	0.0423507		174	39.7537	39.44	40.4977	39.5104	39.8005	0.483894		82.25	37.3538	36.8174	37.8765	38.5926	38.1554	37.0819	38.2708	37.6463	0.678042
0.0125036	0.0186819	0.0116187	0.00570532	0.00521564	0.0100922		0.0142183	0.00763391	0.00687845	0.00628852	0.00718796		184	1.26696	1.36233	1.72741	0.988013	1.33618	0.30537		87.25	0.568979	0.53054	0.571667	0.657419	0.599636	0.574684	0.52765	0.583821	0.0423254		184	39.7328	39.4218	40.4415	39.5153	39.7779	0.461205		87.25	37.364	36.8434	37.8823	38.6096	38.1598	37.0953	38.3115	37.6591	0.674462
0.012712	0.0189503	0.0111437	0.00557033	0.00563431	0.0102291		0.0144495	0.00775082	0.00658819	0.0062961	0.00749557		194	1.27468	1.35457	1.77698	0.995821	1.35051	0.323238		92.25	0.544576	0.525563	0.561184	0.64764	0.593062	0.57475	0.534999	0.574463	0.0428058		194	39.7081	39.3998	40.4153	39.4869	39.7525	0.460517		92.25	37.4086	36.8672	37.8951	38.618	38.1794	37.1193	38.3395	37.6813	0.666957
0.0129204	0.018998	0.0121027	0.00536935	0.00554573	0.0108443		0.0146807	0.00775206	0.00659355	0.00603049	0.00741509		204	1.26745	1.36	1.7284	1.00778	1.3409	0.298267		97.25	0.541515	0.518328	0.562603	0.640832	0.582133	0.562435	0.520087	0.567974	0.0417925		204	39.6807	39.3898	40.3752	39.4695	39.7288	0.448071		97.25	37.4196	36.9112	37.9184	38.648	38.202	37.1373	38.3807	37.7061	0.665679
0.0131288	0.0193837	0.0121208	0.00566918	0.00558916	0.0105512		0.0149119	0.00752022	0.00632096	0.00565839	0.0071554		214	1.25638	1.35384	1.73495	1.00331	1.33712	0.303589		102.25	0.531355	0.508767	0.53396	0.63553	0.581746	0.558666	0.515489	0.558338	0.0453572		214	39.6565	39.3534	40.3678	39.459	39.7092	0.45669		102.25	37.46	36.9609	37.9476	38.6627	38.2121	37.1647	38.4057	37.7347	0.653224
0.0133372	0.0189357	0.0122679	0.00576917	0.00549496	0.0103971		0.015143	0.00730658	0.00606925	0.00540354	0.00688806		224	1.27605	1.3834	1.77649	1.02183	1.36444	0.313764		107.25	0.521496	0.5037	0.5283	0.626301	0.582181	0.547443	0.511825	0.55157	0.0453349		224	39.6332	39.3406	40.3517	39.4616	39.6967	0.452839		107.25	37.4509	36.9908	37.9786	38.6693	38.24	37.1787	38.4252	37.7514	0.652645
0.0135456	0.0193627	0.011714	0.00537379	0.00565842	0.0103993		0.0153742	0.00700592	0.00587323	0.00530639	0.00655748		234	1.26172	1.37859	1.87957	1.01532	1.3838	0.363545		112.25	0.503492	0.506741	0.521386	0.613719	0.571623	0.544369	0.509846	0.543555	0.0428095		234	39.6089	39.3348	40.3594	39.4456	39.6872	0.462075		112.25	37.4862	37.028	38.0134	38.6748	38.2605	37.1991	38.4548	37.777	0.644251
0.013754	0.0194817	0.0114778	0.00496792	0.00519797	0.0103326		0.0156054	0.00652417	0.0054013	0.00505735	0.00622328		244	1.27474	1.39568	1.7972	1.03506	1.37567	0.318479		117.25	0.494992	0.500168	0.519864	0.611167	0.562152	0.536785	0.501056	0.537521	0.043696		244	39.5988	39.2826	40.287	39.4149	39.6458	0.446713		117.25	37.4695	37.0684	38.0313	38.6966	38.271	37.2227	38.4846	37.7933	0.641366
0.0139623	0.018887	0.0116235	0.00505525	0.00513202	0.00970719		0.0158366	0.00602761	0.00502908	0.00456332	0.00559126		254	1.26784	1.38681	1.82916	1.0332	1.37925	0.333984		122.25	0.495585	0.482684	0.50926	0.597433	0.561686	0.53244	0.499546	0.529848	0.0433829		254	39.5706	39.2814	40.2798	39.4226	39.6386	0.443479		122.25	37.5184	37.0938	38.0563	38.7041	38.2954	37.2339	38.5245	37.817	0.636428
0.0141707	0.0177536	0.0106707	0.00487595	0.00503318	0.00963819		0.0160678	0.00546985	0.0045545	0.00400896	0.00494532		264	1.24105	1.38626	1.82671	1.01727	1.36782	0.341502		127.25	0.480765	0.492865	0.509597	0.593333	0.551662	0.525733	0.494345	0.525659	0.0414846		264	39.5564	39.2635	40.2416	39.4215	39.6208	0.430881		127.25	37.5342	37.123	38.0747	38.7096	38.311	37.248	38.5524	37.8334	0.631005
0.0143791	0.0175497	0.0108838	0.00478739	0.00448492	0.00915429		0.016299	0.00464889	0.0033935	0.00328587	0.00419549		274	1.23713	1.36319	1.69272	1.00435	1.32435	0.287061		132.25	0.476257	0.484123	0.501074	0.592682	0.551298	0.514838	0.485721	0.520045	0.0443794		274	39.5495	39.2673	40.2493	39.4177	39.621	0.434485		132.25	37.5488	37.1576	38.098	38.722	38.3376	37.2663	38.5903	37.8551	0.627734
0.0145875	0.016618	0.00997902	0.004221	0.00415145	0.00886215		0.0165302	0.00415601	0.0031478	0.00292619	0.00358482		284	1.20784	1.30434	1.69384	0.999008	1.30126	0.291097		137.25	0.461449	0.476013	0.496469	0.590733	0.545408	0.503984	0.484088	0.512343	0.0478963		284	39.5316	39.2602	40.2715	39.4126	39.619	0.448971		137.25	37.5476	37.18	38.1317	38.7467	38.3589	37.2855	38.5851	37.8751	0.632094
0.0147959	0.0160116	0.0097057	0.00389425	0.00413394	0.00853058		0.0167614	0.00348096	0.0026254	0.00247581	0.00313068		294	1.14629	1.2616	1.61617	0.967035	1.24777	0.273876		142.25	0.475457	0.474585	0.50124	0.578733	0.541507	0.507304	0.485643	0.513138	0.0404704		294	39.532	39.2787	40.1614	39.4129	39.5962	0.390734		142.25	37.5576	37.1987	38.1254	38.7478	38.3734	37.2985	38.6123	37.8836	0.626554
0.0150043	0.0153797	0.00865051	0.00399345	0.00417438	0.00785923		0.0169926	0.00261493	0.00173601	0.00172352	0.0024823		304	1.12534	1.24899	1.567	0.929592	1.21773	0.267413		147.25	0.459164	0.469796	0.495847	0.580462	0.539136	0.508127	0.483412	0.508755	0.0451862		304	39.5426	39.2829	40.2383	39.4447	39.6272	0.421292		147.25	37.5844	37.216	38.1445	38.7429	38.3891	37.3058	38.6376	37.8971	0.621278
0.0152127	0.0141958	0.0082591	0.00381315	0.00367813	0.00744899		0.0172238	0.00215944	0.00137857	0.00130099	0.00179934		314	1.09729	1.19448	1.37725	0.913187	1.14555	0.193564		152.25	0.460106	0.475124	0.48518	0.576331	0.535491	0.498848	0.482057	0.50518	0.0432584		314	39.5719	39.3426	40.2413	39.4911	39.6617	0.397901		152.25	37.5626	37.2358	38.1594	38.757	38.4074	37.3143	38.649	37.9061	0.625633
0.0154211	0.0127401	0.00741676	0.0033455	0.00325191	0.00659802		0.017455	0.0016625	0.00130623	0.000899295	0.00134829		324	1.03604	1.15927	1.31286	0.9152	1.10584	0.170223		157.25	0.445576	0.467961	0.490385	0.571648	0.530997	0.503591	0.471249	0.501693	0.0451019		324	39.6159	39.4152	40.297	39.6137	39.7355	0.386001		157.25	37.5635	37.2572	38.1702	38.774	38.422	37.3192	38.6587	37.9177	0.627895
0.0156295	0.0112787	0.00637093	0.00300378	0.00299806	0.0057695		0.0176861	0.00117273	0.000785024	0.000542966	0.00101869		334	1.01956	1.12383	1.24215	0.858528	1.06102	0.162761		162.25	0.440975	0.474212	0.484346	0.564747	0.534957	0.493321	0.482005	0.49876	0.0443703		334	39.6828	39.4981	40.3971	39.7388	39.8292	0.3923		162.25	37.5933	37.2764	38.173	38.7809	38.4283	37.334	38.6882	37.931	0.620853
0.0158379	0.0103693	0.00504048	0.00244089	0.00235096	0.00499985		0.0179173	0.000705139	0.000160455	0.000270706	0.000546495		344	0.99368	1.10001	1.17183	0.828574	1.02352	0.149155		167.25	0.451191	0.471424	0.476618	0.560935	0.527356	0.488497	0.478296	0.496003	0.0406043		344	39.7939	39.6398	40.4646	39.8156	39.9285	0.365909		167.25	37.5921	37.2893	38.1886	38.7719	38.4425	37.332	38.7029	37.9361	0.619713
0.0160463	0.00907552	0.00487557	0.00175355	0.00204035	0.00399899		0.0181485	0.000412375	3.13065e-05	-4.14545e-07	0.000197217		354	0.969244	1.05623	1.0677	0.790152	0.970832	0.128224		172.25	0.452845	0.46889	0.470619	0.564665	0.519805	0.486709	0.488013	0.493922	0.0414333		354	39.8706	39.8084	40.5367	39.8819	40.0244	0.343036		172.25	37.6039	37.2999	38.1938	38.7765	38.4512	37.3445	38.7218	37.945	0.616887
0.0162547	0.00781543	0.00383013	0.00175437	0.00146962	0.00383889		0.0183797	0.000127227	-0.000112508	-0.000109902	2.22717e-05		364	0.932208	1.0009	1.03274	0.73637	0.925554	0.132917		177.25	0.437079	0.461132	0.486278	0.550883	0.522101	0.488914	0.476625	0.491065	0.0409375		364	39.9725	39.933	40.7086	40.006	40.155	0.370258		177.25	37.6133	37.3102	38.2104	38.7889	38.4528	37.3356	38.7258	37.9519	0.620407
0.0164631	0.00656696	0.00337752	0.00162624	0.00133431	0.00312502		0.0186109	-0.000146474	-0.000157245	-9.95739e-05	-0.000138563		374	0.898961	0.925862	0.966376	0.692842	0.87101	0.121968		182.25	0.44207	0.466774	0.46755	0.552323	0.520619	0.487052	0.478775	0.489398	0.0404202		374	40.0664	40.0498	40.705	40.0775	40.2247	0.320401		182.25	37.6177	37.3234	38.2193	38.7786	38.4603	37.3386	38.734	37.9563	0.615817
0.0166715	0.0053575	0.00250162	0.00129924	0.00113777	0.00225844		0.0188421	-0.000156611	-2.40518e-05	-0.000104319	-3.57367e-05		384	0.866358	0.856972	0.808131	0.640229	0.792922	0.104947		187.25	0.448518	0.466906	0.471119	0.555795	0.521433	0.485703	0.478315	0.491579	0.0398274		384	40.121	40.1319	40.7779	40.1169	40.2869	0.327367		187.25	37.6197	37.328	38.2285	38.7821	38.4725	37.3329	38.7423	37.9606	0.619552
0.0168799	0.00434219	0.00165041	0.00070018	0.000885014	0.00186127		0.0190733	-1.71739e-05	1.16951e-05	-5.66541e-05	-4.28528e-05		394	0.835875	0.802131	0.770773	0.604753	0.753383	0.102591		192.25	0.445398	0.470318	0.478488	0.549607	0.521304	0.485309	0.473803	0.491737	0.0375397		394	40.1606	40.1913	40.8316	40.1665	40.3375	0.329667		192.25	37.635	37.328	38.2131	38.7867	38.476	37.331	38.7599	37.9616	0.618759
0.0170882	0.00318688	0.00180246	0.000587751	0.000711705	0.00124653		0.0193045	-2.08635e-05	-4.00595e-05	2.04881e-05	-9.81428e-05		404	0.794551	0.7356	0.684872	0.577511	0.698134	0.092061		197.25	0.441573	0.464535	0.474392	0.541939	0.51221	0.483758	0.478023	0.486401	0.0357477		404	40.1984	40.2367	40.8381	40.2072	40.3701	0.312423		197.25	37.633	37.3236	38.2304	38.7913	38.4693	37.3186	38.7473	37.961	0.62399
0.0172966	0.00226978	0.00144467	0.000347533	0.000603029	0.000788819		0.0195357	-0.000118938	-0.00016046	-0.000141108	-9.32873e-05		414	0.762437	0.7084	0.631538	0.561951	0.666082	0.0877716		202.25	0.44467	0.464758	0.464311	0.539174	0.510575	0.48266	0.471079	0.484358	0.0348028		414	40.2062	40.2667	40.8682	40.2481	40.3973	0.314962		202.25	37.6324	37.3192	38.2224	38.7686	38.4646	37.311	38.7721	37.953	0.619066
0.017505	0.00174805	0.000693592	0.000115585	0.000373077	0.000361905		0.0197669	-3.68924e-05	-6.79065e-05	-0.000118366	-5.31795e-05		424	0.734041	0.673451	0.604209	0.548631	0.640083	0.0808123		207.25	0.441539	0.469633	0.467563	0.541548	0.511946	0.482393	0.479765	0.48577	0.0356541		424	40.2241	40.2849	40.8588	40.2831	40.4127	0.298711		207.25	37.6457	37.3203	38.2237	38.7754	38.4604	37.3162	38.766	37.957	0.617617
0.0177134	0.00149139	0.000593443	0.000192643	0.000310717	0.000489721		0.0199981	-7.9335e-05	-7.15365e-05	-7.20489e-05	-8.71432e-05		434	0.700575	0.634799	0.547758	0.517119	0.600063	0.0835158		212.25	0.447635	0.469103	0.467294	0.534512	0.509844	0.481412	0.468737	0.484967	0.0317612		434	40.2057	40.29	40.8588	40.3118	40.4166	0.29838		212.25	37.6474	37.3194	38.2069	38.7784	38.453	37.296	38.7751	37.9502	0.62002
0.0179218	0.00074248	0.000368726	0.000164371	1.82734e-05	0.000256533		0.0202293	-0.000147522	-2.23872e-05	-0.000106863	-0.000116516		444	0.679702	0.625656	0.520369	0.512644	0.584593	0.0817177		217.25	0.443749	0.468639	0.466662	0.53221	0.507079	0.477493	0.472318	0.482639	0.0317641		444	40.2105	40.272	40.8322	40.3501	40.4162	0.283146		217.25	37.6454	37.3102	38.2142	38.7783	38.4496	37.2918	38.7641	37.9482	0.623039
0.0181302	0.000429977	0.000253108	0.000230396	2.21564e-05	0.000230918		0.0204604	-3.08364e-05	-9.18304e-05	-6.4557e-05	-0.000109594		454	0.666338	0.590734	0.500504	0.501675	0.564813	0.079794		222.25	0.445813	0.46576	0.466936	0.538409	0.513345	0.475765	0.470466	0.484338	0.0345566		454	40.209	40.238	40.8253	40.3362	40.4021	0.287346		222.25	37.6517	37.3235	38.192	38.7698	38.4328	37.2782	38.7955	37.9413	0.615793
0.0183386	0.00062301	-0.000332058	0.000162974	0.000190572	0.000134664		0.0206916	-8.12557e-05	-9.56322e-05	-8.32392e-05	3.5124e-05		464	0.647615	0.583619	0.513928	0.489252	0.558603	0.0715412		227.25	0.43745	0.462104	0.469539	0.536386	0.507608	0.47887	0.47734	0.481993	0.0350976		464	40.1807	40.1742	40.7706	40.347	40.3681	0.279969		227.25	37.6525	37.3067	38.1946	38.773	38.4337	37.2711	38.7809	37.9386	0.621876
0.018547	0.000193767	0.000288782	9.79003e-05	0.000123391	4.52597e-05		0.0209228	-7.98819e-05	-0.000121112	-8.68154e-05	-1.53987e-05		474	0.639995	0.571643	0.494053	0.482859	0.547137	0.0734228		232.25	0.447345	0.462478	0.466405	0.530643	0.512332	0.484824	0.475077	0.484005	0.0319229		474	40.1604	40.1158	40.7256	40.2899	40.3229	0.278428		232.25	37.6608	37.3068	38.184	38.7636	38.4332	37.2693	38.7793	37.9363	0.618021
0.0187554	7.76853e-05	-0.000398427	-7.52856e-05	0.000149221	-1.3116e-05		0.021154	-2.7769e-05	-0.000148472	-3.5127e-05	-0.000177253		484	0.633037	0.563374	0.482834	0.48184	0.540271	0.0726923		237.25	0.434528	0.465912	0.471464	0.534371	0.505178	0.482308	0.468037	0.482293	0.0343597		484	40.1632	40.0639	40.6851	40.2234	40.2839	0.275459		237.25	37.6576	37.3066	38.1564	38.7544	38.4188	37.2538	38.7871	37.9246	0.614759
0.0189638	0.000195679	0.000237611	5.63786e-05	0.000134689	0.000137087		0.0213852	-3.11996e-05	8.41587e-05	1.83477e-05	3.42236e-06		494	0.641159	0.556974	0.462259	0.487677	0.537017	0.0801395		242.25	0.446652	0.465858	0.477066	0.532591	0.510035	0.480974	0.468675	0.485529	0.0310035		494	40.1829	40.0332	40.6138	40.1526	40.2456	0.253813		242.25	37.6563	37.3065	38.1694	38.7622	38.4074	37.256	38.7898	37.9263	0.615738
0.0191722	3.98156e-06	0.00023007	0.000102741	2.87009e-05	9.20909e-05		0.0216164	0.000157461	0.000340973	6.39502e-05	0.000145729		504	0.634657	0.552435	0.476262	0.488539	0.537973	0.0725923		247.25	0.442695	0.461773	0.470633	0.532664	0.50755	0.48646	0.479073	0.483629	0.0325787		504	40.1824	40.0006	40.4982	40.0906	40.193	0.216612		247.25	37.6585	37.3043	38.148	38.7493	38.4031	37.2621	38.7942	37.9209	0.608831
0.0193806	0.000113749	-5.75035e-05	0.000119488	-6.14049e-05	-0.000121658		0.0218476	0.0004484	0.000711038	0.000568507	0.000474126		514	0.641654	0.55218	0.477942	0.493251	0.541257	0.0741896		252.25	0.450713	0.470748	0.482464	0.532887	0.507935	0.485549	0.477202	0.488383	0.0287609		514	40.2037	39.9948	40.4076	40.0129	40.1547	0.193232		252.25	37.6505	37.2973	38.1515	38.7638	38.3968	37.2594	38.7981	37.9199	0.614796
0.019589	7.29091e-05	-2.4733e-05	2.51554e-05	2.68954e-06	0.000233993		0.0220788	0.00089082	0.00112614	0.00117223	0.00113508		524	0.654773	0.548549	0.473163	0.492914	0.54235	0.0814619		257.25	0.442653	0.470751	0.467824	0.533285	0.510576	0.485577	0.475193	0.485111	0.0324872		524	40.2291	39.973	40.3126	39.9346	40.1123	0.186856		257.25	37.6509	37.3	38.1377	38.7617	38.3887	37.2677	38.7905	37.9178	0.609556
0.0197974	9.06472e-05	0.000162753	8.5054e-05	0.000190019	0.000146417		0.02231	0.00159316	0.00178559	0.0019441	0.00189441		534	0.65621	0.554243	0.495216	0.499776	0.551361	0.0748663		262.25	0.453339	0.469097	0.467457	0.529344	0.507975	0.487346	0.477648	0.48576	0.0284934		534	40.2557	39.9799	40.2144	39.914	40.091	0.169328		262.25	37.6337	37.3036	38.12	38.7612	38.3769	37.2684	38.8022	37.9106	0.60701
0.0200057	-1.49019e-05	5.03664e-05	-1.56377e-05	-2.46336e-05	5.41739e-05		0.0225412	0.00251141	0.00289471	0.00304008	0.00294477		544	0.646527	0.560794	0.489143	0.499637	0.549025	0.072273		267.25	0.444611	0.470198	0.472097	0.523069	0.507918	0.485634	0.471831	0.483921	0.0282304		544	40.2741	39.9751	40.0999	39.8535	40.0506	0.179772		267.25	37.6465	37.306	38.1093	38.7594	38.363	37.2631	38.8137	37.9079	0.603168
0.0202141	3.88443e-05	0.000175698	-6.92885e-05	-0.000221073	-5.06286e-05		0.0227724	0.0037111	0.00435877	0.00448665	0.00425273		554	0.663228	0.549497	0.493217	0.503836	0.552444	0.0777866		272.25	0.443054	0.462614	0.46956	0.522837	0.505419	0.489088	0.479466	0.482095	0.0293724		554	40.2722	39.9875	40.0034	39.8064	40.0174	0.19195		272.25	37.6373	37.3028	38.1055	38.7587	38.3591	37.2754	38.8103	37.9065	0.600967
0.0204225	9.28938e-05	-0.000130827	0.000105498	0.000151544	0.000322534		0.0230036	0.00526721	0.0059776	0.00650745	0.00605228		564	0.650989	0.55492	0.513508	0.510703	0.55753	0.0655031		277.25	0.454982	0.468689	0.470517	0.533086	0.506317	0.483176	0.471299	0.486128	0.0287723		564	40.2857	39.9886	39.9057	39.796	39.994	0.209853		277.25	37.6339	37.2965	38.0884	38.7457	38.3467	37.2822	38.8037	37.8989	0.594466
0.0206309	6.16733e-05	0.000207248	0.000316993	0.000366648	0.000267174		0.0232347	0.00751777	0.00807481	0.00886867	0.0085883		574	0.660765	0.557182	0.51253	0.497614	0.557023	0.0736464		282.25	0.444289	0.472615	0.476545	0.525854	0.50801	0.488915	0.479085	0.486038	0.0285993		574	40.2845	39.9802	39.8197	39.7859	39.9676	0.22767		282.25	37.6411	37.2943	38.0831	38.7547	38.335	37.2926	38.8091	37.9001	0.592625
0.0208393	0.000155919	0.000318229	0.000593706	0.000420139	0.000691727		0.0234659	0.0105891	0.0110934	0.0119901	0.0121641		584	0.648978	0.560913	0.51593	0.50499	0.557703	0.0654857		287.25	0.446119	0.45712	0.476294	0.524773	0.503299	0.492822	0.480073	0.483404	0.0294194		584	40.2962	39.9595	39.7376	39.7539	39.9368	0.26001		287.25	37.6403	37.2989	38.0785	38.7383	38.3312	37.3032	38.8204	37.8984	0.58401
0.0210477	0.000621628	0.000623714	0.000874559	0.000791056	0.000808755		0.0236971	0.014833	0.0151378	0.0160171	0.0170485		594	0.661411	0.549843	0.526845	0.506022	0.56103	0.0692725		292.25	0.456831	0.471763	0.476445	0.524916	0.509076	0.485797	0.477499	0.487472	0.0252146		594	40.2853	39.9662	39.668	39.7502	39.9174	0.275623		292.25	37.627	37.3057	38.0671	38.746	38.3303	37.3049	38.808	37.8968	0.584894
0.0212561	0.000894899	0.00156002	0.00149028	0.00142887	0.00142432		0.0239283	0.0202858	0.020395	0.0209553	0.0233431		604	0.652909	0.555781	0.538469	0.516534	0.565923	0.0601731		297.25	0.4398	0.470517	0.476678	0.531934	0.513136	0.486978	0.475084	0.486507	0.0325785		604	40.2902	39.9558	39.6236	39.7365	39.9015	0.293567		297.25	37.64	37.2946	38.0713	38.7418	38.3237	37.3117	38.8155	37.8972	0.582696
0.0214645	0.00108016	0.00223189	0.00223933	0.00238891	0.00199655		0.0241595	0.0273976	0.0269786	0.0271092	0.0314774										302.25	0.455553	0.464461	0.467572	0.531373	0.508657	0.488187	0.479087	0.485967	0.0293508										302.25	37.6351	37.3054	38.0602	38.7395	38.316	37.3151	38.8116	37.8952	0.577797
0.0216729	0.00149488	0.00323807	0.00359677	0.00363524	0.00330972		0.0243907	0.0365706	0.035393	0.0345247	0.0415529										307.25	0.445443	0.468924	0.473566	0.520627	0.51361	0.492222	0.471943	0.485732	0.028603										307.25	37.6306	37.2965	38.0615	38.7339	38.3191	37.3213	38.8123	37.8938	0.57767
0.0218813	0.00211848	0.00479577	0.00493703	0.00506947	0.00455935		0.0246219	0.0472748	0.045522	0.0431428	0.05334										312.25	0.45264	0.467666	0.478438	0.519092	0.50821	0.498336	0.473767	0.487397	0.0254364										312.25	37.6379	37.3003	38.0666	38.7344	38.3115	37.3172	38.8231	37.8947	0.57639
0.0220897	0.00297798	0.00661899	0.00699675	0.00642912	0.0062888		0.0248531	0.0592793	0.0569763	0.0530423	0.0664574										317.25	0.437685	0.473677	0.478462	0.529266	0.514263	0.487576	0.480427	0.486821	0.0322867										317.25	37.6309	37.3055	38.0504	38.7267	38.3086	37.3269	38.8201	37.8915	0.570424
0.0222981	0.00474788	0.00914364	0.00909138	0.00859495	0.00904063		0.0250843	0.0726256	0.06978	0.064261	0.0802761										322.25	0.44562	0.470759	0.473666	0.526473	0.509042	0.48893	0.482798	0.485748	0.0289556										322.25	37.624	37.3035	38.0492	38.7271	38.3078	37.3299	38.8319	37.8903	0.570813
0.0225065	0.00633992	0.0132712	0.0116283	0.0114328	0.0124953		0.0253155	0.0867214	0.0839035	0.0757962	0.0943019										327.25	0.455639	0.467659	0.479717	0.527283	0.510263	0.492789	0.477017	0.488892	0.0267827										327.25	37.6262	37.2898	38.0465	38.7325	38.3023	37.3289	38.8117	37.8877	0.574252
0.0227149	0.0087134	0.0175903	0.0149107	0.0141992	0.0170092		0.0255467	0.100549	0.0974095	0.0874943	0.107273
0.0229233	0.0122946	0.0228822	0.0181425	0.0172256	0.0231893		0.0257779	0.111963	0.109464	0.0980663	0.117479
0.0231316	0.0171561	0.0300009	0.0218034	0.0207624	0.0311358		0.026009	0.121331	0.119918	0.106807	0.124605
0.02334	0.0228162	0.0377295	0.0259301	0.0244926	0.0408413		0.0262402	0.128149	0.127438	0.113674	0.128545
0.0235484	0.0303394	0.0476682	0.0300611	0.0285817	0.0519856		0.0264714	0.13037	0.130529	0.117567	0.128085
0.0237568	0.0412715	0.0614005	0.0354447	0.0338913	0.066256		0.0267026	0.127857	0.129368	0.117719	0.122737
0.0239652	0.0530639	0.0734643	0.040711	0.0385572	0.0795434		0.0269338	0.121224	0.1243	0.114755	0.114168
0.0241736	0.063094	0.081261	0.0441519	0.0417535	0.0889573		0.027165	0.110527	0.115021	0.108079	0.102136
0.024382	0.0746074	0.0899974	0.047314	0.0452132	0.0975746		0.0273962	0.0983302	0.103702	0.0993389	0.0892651
0.0245904	0.0874564	0.0973816	0.0502707	0.0479998	0.104502		0.0276274	0.0834481	0.0891455	0.0876831	0.074989
0.0247988	0.0982002	0.101965	0.0524469	0.0501633	0.106724		0.0278586	0.0683474	0.0742086	0.0752994	0.0610253
0.0250072	0.106339	0.104301	0.0536813	0.0519975	0.105824		0.0280898	0.0551563	0.0605008	0.0633745	0.0491052
0.0252156	0.110875	0.102837	0.053836	0.0522306	0.101712		0.028321	0.0418638	0.0466669	0.0507227	0.0373104
0.025424	0.112755	0.0983311	0.0527269	0.0512082	0.0959821		0.0285521	0.0318027	0.0360793	0.040487	0.0286374
0.0256324	0.111513	0.0915883	0.0501525	0.0493983	0.088546		0.0287833	0.0241026	0.0273715	0.0316631	0.0217176
0.0258408	0.107354	0.0837728	0.0468512	0.0468416	0.0806937		0.0290145	0.0180944	0.0205676	0.0245635	0.0163476
0.0260492	0.1011	0.0750473	0.0433291	0.0428676	0.0722988		0.0292457	0.0135804	0.0156398	0.0188852	0.0123482
0.0262575	0.0934993	0.0665018	0.0392413	0.0386135	0.0640992		0.0294769	0.0100951	0.0117747	0.0145483	0.0092181
0.0264659	0.0853963	0.0562207	0.034704	0.034473	0.0560149		0.0297081	0.00763117	0.0087003	0.0112322	0.00700463
0.0266743	0.0757912	0.0474778	0.0302972	0.0299994	0.0479675		0.0299393	0.00583652	0.00670828	0.00869022	0.00541305
0.0268827	0.066006	0.040017	0.0259878	0.0258734	0.0411686		0.0301705	0.0045039	0.00529714	0.00659381	0.00418112
0.0270911	0.0567679	0.0325224	0.0218675	0.022194	0.034544		0.0304017	0.00345238	0.00427685	0.00503443	0.00318633
0.0272995	0.0482839	0.02614	0.0181943	0.018454	0.0288842		0.0306329	0.0026517	0.00325567	0.00397771	0.00235738
0.0275079	0.0397852	0.0205761	0.0148446	0.0150502	0.0238114		0.0308641	0.00206831	0.0024199	0.00300056	0.00186746
0.0277163	0.0320017	0.0164525	0.0120004	0.0120969	0.0192269		0.0310953	0.00156011	0.00189487	0.00224354	0.00144678
0.0279247	0.0256083	0.012853	0.00949149	0.00984322	0.0157839		0.0313264	0.00111991	0.00131587	0.00169788	0.0010347
0.0281331	0.0201663	0.0102093	0.00738843	0.00774574	0.0125701		0.0315576	0.000833227	0.00088034	0.00117831	0.000785758
0.0283415	0.0160952	0.00805939	0.00608601	0.0062079	0.0102617		0.0317888	0.000688023	0.000674792	0.000852785	0.000623161
0.0285499	0.0125247	0.00624867	0.0046183	0.00470634	0.00812399		0.03202	0.000512363	0.000471822	0.000628632	0.000415538
0.0287583	0.00996193	0.00493656	0.00340581	0.00352621	0.00620418		0.0322512	0.000345246	0.00040712	0.000411208	0.000290414
0.0289667	0.0077316	0.00389143	0.0025902	0.00263157	0.0048235		0.0324824	0.000161542	0.000255824	0.000218726	0.000199271
0.0291751	0.00572177	0.00273918	0.00197683	0.00166719	0.0037749		0.0327136	3.71129e-05	-6.98623e-05	4.16766e-05	-2.50871e-05
0.0293834	0.00449388	0.00187651	0.00145663	0.00119123	0.0027917		0.0329448	-2.09619e-05	-0.000128611	7.92301e-05	-7.68684e-05
0.0295918	0.00345377	0.00120604	0.00102513	0.000892098	0.00230798		0.033176	-3.91995e-05	5.31046e-05	0.000132746	3.27236e-05
0.0298002	0.00290305	0.00114339	0.000736538	0.00078462	0.00166746		0.0334072	-6.73177e-06	0.000116415	-7.75379e-06	-1.06677e-05
0.0300086	0.00241252	0.000685839	0.000461684	0.000424569	0.00132991		0.0336384	2.87864e-05	-5.64156e-05	-0.000110276	-3.42095e-05
0.030217	0.00170053	0.000409398	0.000391006	0.000314154	0.00118806		0.0338696	3.2465e-05	-6.28184e-05	-6.96275e-06	2.05446e-05
0.0304254	0.00124727	0.000367906	0.000186793	7.04926e-05	0.000821755		0.0341007	-2.22675e-06	-8.78794e-06	5.5418e-06	-1.50456e-05
0.0306338	0.00100684	0.000110075	0.000175837	0.000197198	0.000693579		0.0343319	-5.34617e-05	-5.73783e-05	-1.93562e-05	-2.25029e-05
0.0308422	0.000775945	0.000178307	0.000139673	0.000157423	0.000627902		0.0345631	-2.25913e-05	0.000146676	-1.8375e-05	1.80762e-06
0.0310506	0.000340697	0.000137639	3.12567e-05	8.97674e-05	0.000584993		0.0347943	-5.4471e-05	0.000249498	-1.82345e-05	-2.04525e-05
0.031259	0.000534094	0.000138095	9.50535e-05	9.6742e-06	0.00015126		0.0350255	3.12362e-05	0.000113266	6.43321e-05	-1.61782e-05
0.0314674	0.000503432	0.000163354	0.000229545	7.52847e-05	0.000197004		0.0352567	8.65414e-05	-1.70002e-05	5.16398e-05	1.91612e-05
0.0316758	0.00025871	3.47398e-05	0.000158653	0.000285829	0.000112112		0.0354879	-2.06286e-05	-0.000139898	2.80282e-05	-1.36878e-05
0.0318842	0.000296331	9.90091e-05	9.96537e-05	0.000192129	4.756e-05		0.0357191	-1.39144e-05	9.79816e-06	9.19907e-07	-1.45818e-05
0.0320926	0.000221713	0.000122307	0.000161571	-4.93402e-06	0.000234326		0.0359503	-2.05216e-05	8.46643e-05	2.28966e-05	2.03542e-05
0.032301	0.000330987	6.93195e-05	0.000285599	0.000203615	0.000271638		0.0361815	4.82727e-06	0.000127634	0.000179966	7.85251e-05
0.0325093	0.00016439	0.000264241	0.000178666	0.000225831	0.000192281		0.0364127	0.000101255	0.000270827	0.000358859	0.000170316
0.0327177	0.000178227	-8.20707e-05	0.000111258	0.000367039	0.000201425		0.0366439	0.000190939	0.000364962	0.000558162	0.000275847
0.0329261	0.000275647	7.28309e-05	0.000341216	0.000403907	0.00024647		0.036875	0.000277136	0.000604564	0.000775869	0.00031892
0.0331345	0.000151668	0.000280034	0.000263018	0.000267529	0.000108851		0.0371062	0.000287231	0.000711034	0.0009739	0.000368532
0.0333429	0.000137985	0.000250728	0.000187039	0.000225053	0.000184385		0.0373374	0.00043758	0.000748256	0.00114428	0.000520375
0.0335513	0.000143655	2.69269e-06	0.00018035	0.000172286	8.13018e-05		0.0375686	0.000574026	0.000986624	0.0013124	0.000592836
0.0337597	0.000136058	1.56803e-05	0.000245865	0.000329365	0.000165961		0.0377998	0.000727985	0.00135871	0.00144097	0.000704767
0.0339681	0.000222169	0.000311473	0.000440752	0.000639558	0.000452866		0.038031	0.000898623	0.00152884	0.00171603	0.000928777
0.0341765	0.000336755	0.000506341	0.000493693	0.000638487	0.000383847		0.0382622	0.0010353	0.00154473	0.00194758	0.00109432
0.0343849	0.000192953	0.000619241	0.000543824	0.000634991	0.000159894		0.0384934	0.00127237	0.00186768	0.00217267	0.00133521
0.0345933	0.000183473	0.000541248	0.000501835	0.000541604	0.000223897		0.0387246	0.00151932	0.00219787	0.00247175	0.00151176
0.0348017	0.000347177	0.000484533	0.000567983	0.000855373	0.000386539		0.0389558	0.00177645	0.00245755	0.00287117	0.00168375
0.0350101	0.000401019	0.00059791	0.000690589	0.000851329	0.000397717		0.039187	0.00193712	0.0026943	0.00322512	0.00195252
0.0352185	0.000262074	0.000829293	0.00068285	0.000924896	0.000551094		0.0394181	0.00219327	0.00298028	0.00355099	0.00228824
0.0354269	0.000374955	0.000641162	0.000931596	0.00118688	0.000435933		0.0396493	0.00257165	0.0034266	0.00408095	0.00256806
0.0356352	0.000568111	0.000499179	0.00124441	0.00124251	0.000429205		0.0398805	0.00290052	0.00374495	0.00452269	0.00296892
0.0358436	0.000385938	0.00093231	0.0012305	0.00129724	0.000563931		0.0401117	0.00332455	0.00436591	0.00495947	0.00352912
0.036052	0.000486554	0.00119332	0.00128041	0.00155635	0.000747459		0.0403429	0.00379094	0.00486137	0.00542425	0.00400102
0.0362604	0.000430878	0.00130474	0.00150223	0.00172431	0.000718824		0.0405741	0.00426816	0.00529887	0.0060959	0.00457089
0.0364688	0.000695089	0.00111803	0.00184163	0.00193504	0.000808306		0.0408053	0.00477744	0.00583518	0.00668907	0.00518331
0.0366772	0.000900561	0.00152752	0.00222202	0.0022084	0.00113931		0.0410365	0.00544565	0.0065951	0.0074495	0.00587369
0.0368856	0.0011185	0.00188605	0.00262491	0.00239683	0.00141205		0.0412677	0.00631007	0.00748096	0.00842948	0.00677531
0.037094	0.00118082	0.00228689	0.00278935	0.00260766	0.00143842		0.0414989	0.00698304	0.00831587	0.00931003	0.00770934
0.0373024	0.00115219	0.00215259	0.00293253	0.00298407	0.00137283		0.0417301	0.00777831	0.00922061	0.0102531	0.00883038
0.0375108	0.00138026	0.00247111	0.00321505	0.00332132	0.00170782		0.0419613	0.00907243	0.0101616	0.0113852	0.0101038
0.0377192	0.00156563	0.00265135	0.00359988	0.00376237	0.00194832		0.0421924	0.0103127	0.0113087	0.0126475	0.0113432
0.0379276	0.0017157	0.00321144	0.00416049	0.00445494	0.00229089		0.0424236	0.0115174	0.0127692	0.0140847	0.012675
0.038136	0.00171145	0.00371153	0.00478725	0.00492074	0.00246554		0.0426548	0.0127807	0.0141079	0.0155787	0.0141403
0.0383444	0.00208725	0.00389165	0.00558211	0.00533593	0.00277955		0.042886	0.0142703	0.0155551	0.0172997	0.0158667
0.0385527	0.00258084	0.00418684	0.00655781	0.00615473	0.00321964		0.0431172	0.0158827	0.0171634	0.0190961	0.0176158
0.0387611	0.00264036	0.00460308	0.00711931	0.00718877	0.00360702		0.0433484	0.0173556	0.0187767	0.0210059	0.0192656
0.0389695	0.00295614	0.00489615	0.00801196	0.00804851	0.00409642		0.0435796	0.019126	0.0206776	0.0231563	0.0211267
0.0391779	0.00355227	0.0059779	0.0091071	0.00899274	0.00454103		0.0438108	0.0209261	0.0227815	0.02524	0.0229124
0.0393863	0.00403506	0.00707992	0.0102408	0.0099339	0.00525924		0.044042	0.0225937	0.0247868	0.0272798	0.0246042
0.0395947	0.0044957	0.00793015	0.0113637	0.0113249	0.00604643		0.0442732	0.0242538	0.0267716	0.0293261	0.026505
0.0398031	0.00493439	0.00901563	0.0126429	0.0126252	0.00692959		0.0445044	0.026003	0.0288403	0.0313879	0.0282045
0.0400115	0.0056532	0.0096602	0.0139467	0.0137937	0.0078297		0.0447356	0.0277298	0.0309662	0.0332026	0.0296462
0.0402199	0.0059797	0.0111386	0.0155708	0.0150813	0.00908113		0.0449667	0.0293075	0.0326232	0.0349883	0.0310726
0.0404283	0.00699843	0.0124752	0.0169882	0.0168719	0.0104511		0.0451979	0.0308089	0.0340005	0.0367669	0.0324575
0.0406367	0.00807215	0.0143962	0.0189749	0.0185355	0.0123017		0.0454291	0.0321666	0.0353544	0.0382259	0.033381
0.0408451	0.00899455	0.0165195	0.0206782	0.0200754	0.0138385		0.0456603	0.0334301	0.036868	0.0394331	0.0340074
0.0410535	0.0103138	0.0188217	0.0225606	0.0217389	0.0161236		0.0458915	0.0342507	0.0380881	0.040422	0.0346892
0.0412619	0.0120174	0.0207051	0.0244582	0.0238156	0.018032		0.0461227	0.0347766	0.0388765	0.0410678	0.0349119
0.0414703	0.0134482	0.0231653	0.0263959	0.0257645	0.0203088		0.0463539	0.0349952	0.0393037	0.0412216	0.0346272
0.0416786	0.0155297	0.0257235	0.0285107	0.0276918	0.0222976		0.0465851	0.034914	0.0391988	0.0409888	0.0338865
0.041887	0.0175146	0.0277776	0.0305248	0.0295027	0.0243206		0.0468163	0.034542	0.0385222	0.0404023	0.032953
0.0420954	0.019375	0.0301769	0.0324942	0.0312347	0.0261965		0.0470475	0.0332823	0.0372435	0.0394247	0.0316479
0.0423038	0.0213991	0.0325784	0.0342618	0.032868	0.0274819		0.0472787	0.0319092	0.0363695	0.0381511	0.030065
0.0425122	0.0237422	0.0345826	0.0358394	0.0347173	0.028711		0.0475099	0.0302791	0.0349573	0.0366333	0.0283094
0.0427206	0.0255636	0.0371699	0.0378316	0.0365354	0.0298984		0.047741	0.0283905	0.0327507	0.0347738	0.0263612
0.042929	0.0273393	0.0384783	0.0391607	0.0380717	0.030453		0.0479722	0.0263092	0.0304209	0.032636	0.0243145
0.0431374	0.0286704	0.039622	0.040183	0.0393192	0.0308297		0.0482034	0.0240989	0.0278541	0.030303	0.022131
0.0433458	0.0295686	0.0403982	0.0414393	0.040054	0.0309348		0.0484346	0.0218852	0.0253441	0.0278522	0.0200022
0.0435542	0.0310601	0.041269	0.0421046	0.0411169	0.030978		0.0486658	0.019567	0.0230881	0.0256145	0.0180677
0.0437626	0.0316357	0.0419663	0.0421261	0.0415287	0.0303727		0.048897	0.0174783	0.0210224	0.0233058	0.0162118
0.043971	0.0323916	0.041832	0.0424167	0.041809	0.0300658		0.0491282	0.0155925	0.0189945	0.0211052	0.0144718
0.0441794	0.033022	0.0417733	0.0423803	0.0413949	0.0297963		0.0493594	0.0138515	0.0168523	0.0190882	0.0127155
0.0443878	0.0337123	0.041347	0.0420381	0.0413445	0.0293239		0.0495906	0.0122704	0.0150758	0.0171199	0.011216
0.0445962	0.033866	0.0402748	0.0414389	0.0407405	0.0289309		0.0498218	0.0108566	0.0134615	0.0153398	0.00999349
0.0448045	0.0339715	0.039963	0.0402911	0.0399929	0.0284855		0.050053	0.00957798	0.0117579	0.0138067	0.00893958
0.0450129	0.0338713	0.0388496	0.0388637	0.0387871	0.0275528		0.0502841	0.00843151	0.0104015	0.012344	0.00792504
0.0452213	0.0339091	0.037212	0.0376717	0.0374314	0.026864		0.0505153	0.00739288	0.00925926	0.0110386	0.00705713
0.0454297	0.0332202	0.0358585	0.0361644	0.0363488	0.0262311		0.0507465	0.00644578	0.00825505	0.00990657	0.00625301
0.0456381	0.0327152	0.0339572	0.0343725	0.0346859	0.025342		0.0509777	0.0057043	0.00747107	0.0088633	0.00548517
0.0458465	0.032153	0.0322702	0.0328688	0.0332667	0.0245238		0.0512089	0.00506479	0.00658351	0.00796457	0.004837
0.0460549	0.0312248	0.0304986	0.0309933	0.0314996	0.0234434		0.0514401	0.00442791	0.00577373	0.0070816	0.00414894
0.0462633	0.0301362	0.0281545	0.029791	0.0301545	0.0225627		0.0516713	0.00390388	0.00507113	0.00628709	0.00375514
0.0464717	0.0290915	0.0268665	0.0284754	0.0287339	0.021629		0.0519025	0.00354302	0.00451958	0.00567621	0.00343959
0.0466801	0.0276419	0.0250928	0.0271266	0.0273729	0.0205466		0.0521337	0.0032211	0.00412676	0.00511676	0.00307947
0.0468885	0.0261464	0.0233598	0.025817	0.0259956	0.019563		0.0523649	0.00297671	0.00356136	0.00460001	0.0028708
0.0470969	0.0245895	0.0220587	0.0244407	0.024625	0.0186931		0.0525961	0.00279695	0.00340665	0.00417855	0.00259739
0.0473053	0.02306	0.020437	0.0231194	0.0233244	0.0177928		0.0528273	0.00255492	0.0032507	0.00372807	0.00238539
0.0475137	0.0215745	0.0191173	0.0216154	0.0223138	0.0168014		0.0530584	0.00237978	0.00301601	0.00333924	0.00227812
0.0477221	0.0201692	0.017645	0.0207631	0.0208269	0.0158846		0.0532896	0.00233359	0.00277516	0.00314716	0.00218052
0.0479304	0.0186271	0.0164921	0.0196985	0.0199409	0.0150846		0.0535208	0.00229689	0.00266435	0.00298978	0.00209721
0.0481388	0.0170522	0.0153906	0.0187583	0.0190247	0.0142345		0.053752	0.00224862	0.00253248	0.00268769	0.00199706
0.0483472	0.0157948	0.0142104	0.0178299	0.0180462	0.013451		0.0539832	0.00223335	0.00247825	0.00247317	0.00194992
0.0485556	0.0143504	0.0137486	0.0167568	0.017155	0.0123593		0.0542144	0.0022234	0.00248223	0.00232119	0.00193292
0.048764	0.0132888	0.012206	0.0157876	0.0161977	0.0114232		0.0544456	0.00212603	0.00236057	0.00221875	0.00189113
0.0489724	0.0119423	0.0111986	0.0150352	0.0154265	0.0107151		0.0546768	0.00209943	0.00219691	0.00210732	0.00180352
0.0491808	0.0110692	0.010541	0.0143906	0.0147995	0.00992994		0.054908	0.00208812	0.00215185	0.00205388	0.00173945
0.0493892	0.010149	0.00983121	0.0137381	0.0140401	0.00922031		0.0551392	0.00193287	0.00224231	0.00200034	0.00161242
0.0495976	0.00944326	0.00914582	0.013169	0.0135018	0.0084267		0.0553704	0.00182089	0.00214818	0.00191581	0.0015073
0.049806	0.00844555	0.00826575	0.0122342	0.0123891	0.00738983		0.0556016	0.00178029	0.0019802	0.00189231	0.00154711
0.0500144	0.00742571	0.00740892	0.0111058	0.0116284	0.00651272		0.0558327	0.00176313	0.0019055	0.00188461	0.00147287
0.0502228	0.00651416	0.00672666	0.0106465	0.0108114	0.00583833		0.0560639	0.0016796	0.0018034	0.00173612	0.00139189
0.0504312	0.00600576	0.00610885	0.00984764	0.00995813	0.00535387		0.0562951	0.00148822	0.00174321	0.00172356	0.00136117
0.0506396	0.0052052	0.00550472	0.00899542	0.00906728	0.00484161		0.0565263	0.0014523	0.00183655	0.00170975	0.00133004
0.0508479	0.00451682	0.00493022	0.00815604	0.0085599	0.00413314		0.0567575	0.00142857	0.00182551	0.00155664	0.00119931
0.0510563	0.00417966	0.00428986	0.00749284	0.00800069	0.0036403		0.0569887	0.0013199	0.00173426	0.00150568	0.00113635
0.0512647	0.00356007	0.0040427	0.00697415	0.00731181	0.00328394		0.0572199	0.00133066	0.00161911	0.00153462	0.00110556
0.0514731	0.00315768	0.00383488	0.00629973	0.00665716	0.00279961		0.0574511	0.00128124	0.00159728	0.00146115	0.001153
0.0516815	0.00277371	0.00362972	0.00569407	0.00596042	0.00266334		0.0576823	0.0011933	0.00150823	0.00136653	0.0011447
0.0518899	0.00256135	0.00308168	0.00514389	0.00538115	0.00252167		0.0579135	0.00115748	0.00146483	0.001327	0.00112296
0.0520983	0.00243083	0.00338111	0.00452591	0.00492285	0.00224336		0.0581447	0.0011477	0.00146079	0.00130985	0.00104325
0.0523067	0.00215855	0.00276573	0.00413349	0.00452236	0.0020202		0.0583759	0.0011647	0.00131494	0.00120349	0.000941535
0.0525151	0.00200854	0.00251235	0.00374889	0.00399907	0.00194974		0.058607	0.00119223	0.00111511	0.00109093	0.000962667
0.0527235	0.00195831	0.00234526	0.00338073	0.00360737	0.0019399		0.0588382	0.00108566	0.00138098	0.00109984	0.000952928
0.0529319	0.00179056	0.00215611	0.00296657	0.00318292	0.00165172		0.0590694	0.00106018	0.00136186	0.00103163	0.000941195
0.0531403	0.00175669	0.00191129	0.00254144	0.00279118	0.00162423		0.0593006	0.00107992	0.00118631	0.00093073	0.000965241
0.0533487	0.00155757	0.00175822	0.00222582	0.00234163	0.0014724		0.0595318	0.00108139	0.0012982	0.000858522	0.000964019
0.0535571	0.00145754	0.00171463	0.00198511	0.00200003	0.00134818		0.059763	0.00112915	0.00123266	0.00077735	0.000999683
0.0537655	0.00128439	0.00146158	0.00178484	0.00188029	0.00127236		0.0599942	0.00107565	0.00123324	0.000804378	0.000900652
0.0539738	0.00133221	0.00139842	0.00168344	0.00178049	0.0012072
0.0541822	0.0012967	0.00134123	0.00141405	0.00147649	0.00122709
0.0543906	0.00122743	0.00110761	0.00115991	0.00119812	0.00118286
0.054599	0.00138549	0.0012139	0.000920666	0.00112178	0.00110656
0.0548074	0.0012683	0.00114872	0.000833207	0.00104542	0.000956358
0.0550158	0.00100905	0.000948891	0.000711073	0.000869066	0.000924681
0.0552242	0.00105105	0.00108598	0.000559822	0.000716655	0.000809745
0.0554326	0.000913002	0.000903782	0.000470708	0.000684103	0.000820165
0.055641	0.000976365	0.000632071	0.000468423	0.000640422	0.000753923
0.0558494	0.000979493	0.000814643	0.000455354	0.000606851	0.000839797
0.0560578	0.000982003	0.000928363	0.00048005	0.000477789	0.00078402
0.0562662	0.000884965	0.000993421	0.000401135	0.00038885	0.000806265
0.0564746	0.000827795	0.000639777	0.000252435	0.000337652	0.000629661
0.056683	0.000831504	0.000700416	0.000232761	0.00027845	0.000661977
0.0568914	0.000630497	0.000415147	0.00033163	0.0002474	0.000589778
0.0570997	0.000720238	0.000672765	0.000211919	0.000372387	0.000637449
0.0573081	0.000607907	0.000794246	0.000312972	0.000446587	0.00065084
0.0575165	0.000607242	0.000650568	0.000313809	0.000218852	0.00053042
0.0577249	0.000529971	0.000845179	0.000155555	0.000142911	0.000436269
0.0579333	0.000614397	0.000723559	0.000149017	0.000170828	0.000508822
0.0581417	0.000653684	0.000526188	0.000158923	3.32178e-05	0.000397054
0.0583501	0.000704556	0.000129463	0.000194819	0.000239899	0.000477563
0.0585585	0.000587212	-2.79739e-05	0.000265354	0.000310978	0.000515976
0.0587669	0.000414794	0.000377208	0.000414869	0.000351536	0.000325899
0.0589753	0.000348536	0.000395418	0.000310392	0.000215056	0.000252653
0.0591837	0.000317151	0.00051469	0.000218134	0.000253853	0.000307465
0.0593921	0.000412431	0.000410486	0.000159386	0.000316341	0.000429322
0.0596005	0.000401962	0.000382955	0.000218394	0.000224788	0.000328716
0.0598089	0.000368366	0.000454077	8.20691e-05	0.00031193	0.000208824
0.0600173	0.000289892	0.000382855	0.000151234	0.000322096	0.000209437

## Sheet: Figure 4
	Fig 4A							Fig 4B					Fig 4C								Fig 4C											Fig 4D	(1:2:1 smoothed)							Fig 4D	(1:2:1 smoothed)						Fig 4E
														Tetanus IAL1								Twitch IAL1											Tetanus IAL6								Twitch IAL6							Tetanus IML1
nm-1	Rest	Activation	Peak Force	Isometric Relaxation	Chaotic Relaxation		nm-1	Rest	Activation	Peak Force	Chaotic Relaxation		Time (ms)	M01	M02	M03	M04	Average	SD		Time (ms)	M01	M02	M03	M04	M05	M06	M07	Average	SD		Time (ms)	M01	M02	M03	M04	Average	SD		Time (ms)	M01	M04	M06	Average	SD		Time (ms)	M01	M02
0.0160463	8.82328e-06	-8.71295e-07	4.06076e-05	3.3463e-05	-3.92076e-06		0.01596	-2.16577e-05	-3.25529e-05	3.24311e-06	-1.27785e-05		-26	1.27592	0.914106	1.22548	1.00539	1.10522	0.173292		-17.75	0.910873	0.981407	1.26167	1.16172	1.01329	1.12489	1.06591	1.07564	0.129892		-16	1.01644	0.985006	0.832181	1.00875	0.960596	0.0866491		-12.75	0.976569	1.02383	1.0116	1.004	0.0245322		-26	0.998336	0.992142
0.0162547	1.47021e-05	-2.11265e-07	1.69418e-05	2.41874e-05	3.73236e-05		0.016193	-1.02301e-05	-1.73806e-05	3.31569e-06	-1.35387e-05		-16	0.914036	0.923274	1.15509	1.07879	1.0178	0.118703		-12.75	0.886387	1.1525	0.986149	0.979462	0.953334	0.964572	1.00961	0.987067	0.0885522		-6	0.979255	1.01771	1.00892	0.989131	0.998754	0.0176589		-7.75	0.951194	0.978516	0.998678	0.976129	0.0238314	0.0245322	-16	1.01363	1.03955
0.0164631	-3.36326e-05	2.33841e-05	2.24635e-05	1.0238e-06	8.21101e-07		0.016426	-1.15829e-05	-3.20931e-06	-4.50054e-06	-5.41134e-07		-6	0.810048	1.16262	0.619426	0.915821	0.876979	0.226504		-7.75	1.1141	0.735188	0.810983	0.904452	1.07033	0.846204	0.82134	0.913544	0.149502		4	1.06497	1.17124	1.16728	1.00211	1.1014	0.0824694		-2.75	1.00362	0.974171	0.986154	0.98798	0.0148071	0.0238314	-6	0.988099	0.968306
0.0166715	-2.04321e-05	-3.91136e-05	1.51136e-05	-1.35725e-05	-2.47645e-05		0.016659	-7.51417e-06	3.78519e-06	4.2877e-06	-5.74516e-06		4	1.10109	1.40182	0.920647	1.27255	1.17403	0.20906		-2.75	1.08864	1.1309	0.941193	0.95437	0.963046	1.06433	1.10314	1.02375	0.0808124		14	1.13521	1.23069	1.03785	0.964652	1.0921	0.115833		2.25	1.06862	1.02348	1.00356	1.03189	0.0333333	0.0148071	4	1.00365	1.01768
0.0168799	-2.26494e-05	-2.6515e-05	-4.79891e-08	6.04236e-06	-4.88373e-05		0.016892	-4.52964e-06	-2.38385e-06	5.53648e-07	-4.96543e-06		14	0.719311	1.15688	0.913379	1.11386	0.975856	0.201272		2.25	1.0007	0.860334	0.789109	0.820426	0.980752	1.18888	0.816829	0.940033	0.148794		24	1.231	1.27147	1.48453	0.897325	1.22108	0.242804		7.25	1.16142	1.08014	1.04086	1.09414	0.0614875	0.0333333	14	1.04493	1.1799
0.0170882	-4.10545e-06	-2.54663e-05	-1.82341e-05	-1.38237e-05	-3.22581e-06		0.017125	5.73488e-06	1.91536e-05	-2.65225e-06	-4.63342e-06		24	0.998991	1.15154	0.949	0.790609	0.972535	0.148766		7.25	1.52166	1.10901	0.836796	0.839425	1.02036	1.1402	1.25249	1.07791	0.253017		34	1.33576	1.37598	1.43222	0.930035	1.2685	0.229082		12.25	1.21741	1.11914	1.08837	1.14164	0.0674011	0.0614875	24	1.05338	1.14932
0.0172966	-1.52139e-05	-4.18331e-05	-9.06426e-07	-1.99854e-05	2.02587e-05		0.017358	6.271e-06	2.71534e-05	4.41746e-06	1.18953e-05		34	1.11184	1.51196	0.773538	1.30275	1.17502	0.313594		12.25	1.60472	1.01398	1.18447	1.90194	1.11207	1.13263	1.33404	1.32497	0.349265		44	1.56363	1.4091	1.63286	1.02979	1.40884	0.269458		17.25	1.11491	1.13351	1.10346	1.11729	0.0151682	0.0674011	34	0.98363	0.881325
0.017505	-3.03416e-05	-3.4969e-05	-4.03311e-05	1.77116e-05	2.02961e-05		0.017591	2.14053e-05	1.38491e-05	6.57546e-06	2.06262e-05		44	1.18696	1.42922	0.850594	1.48425	1.23776	0.288614		17.25	1.61684	1.25338	1.07907	1.3563	1.14674	1.04095	1.27461	1.24888	0.214223		54	1.69383	1.43782	0.967595	1.06744	1.29167	0.335857		22.25	1.06514	1.11932	1.08217	1.08888	0.0277036	0.0151682	44	1.40798	0.748531
0.0177134	2.85879e-05	1.28003e-05	-5.42378e-06	1.06536e-05	5.88989e-06		0.017824	2.71854e-05	4.42424e-05	2.35879e-05	2.32625e-05		54	1.74975	1.95991	0.824654	1.69314	1.55686	0.501448		22.25	2.03124	1.25938	0.995296	1.61141	1.03587	1.2648	1.45673	1.36633	0.39263		64	1.64421	1.51668	1.14351	1.054	1.3396	0.285285		27.25	1.14694	1.12508	1.10469	1.12557	0.0211288	0.0277036	54	1.14145	0.809406
0.0179218	3.78798e-05	1.25515e-05	-4.54825e-06	-5.30233e-06	1.62014e-05		0.018057	3.64339e-05	4.73404e-05	2.45815e-05	2.91402e-05		64	1.16626	1.74622	1.09306	1.56927	1.39371	0.314755		27.25	1.64763	1.06893	0.886693	1.50144	0.943981	1.07777	1.48269	1.18774	0.311822		74	1.62511	1.55338	2.0564	1.03291	1.56695	0.419652		32.25	1.22061	1.15949	1.13493	1.17168	0.0441196	0.0211288	64	1.17167	0.678195
0.0181302	4.77123e-05	-1.11975e-05	2.65764e-05	-5.81253e-06	-1.61457e-06		0.0182899	5.8788e-05	4.65215e-05	2.8144e-05	4.83385e-05		74	1.23314	2.2412	0.674744	1.50353	1.41316	0.651021		32.25	2.43791	1.19172	0.937744	1.57115	1.12791	1.1941	1.65582	1.41009	0.543953		84	1.73632	1.528	1.48324	0.972216	1.42994	0.324466		37.25	1.24844	1.16712	1.11343	1.17633	0.0679733	0.0441196	74	1.02357	0.665018
0.0183386	4.98901e-05	6.36539e-05	1.46476e-05	1.04413e-05	5.38603e-05		0.0185229	7.68045e-05	6.35086e-05	3.69297e-05	6.31122e-05		84	1.71136	2.0056	0.887257	1.43428	1.50962	0.475992		37.25	2.08737	1.19941	1.18872	1.85208	1.21426	1.15094	1.13088	1.4488	0.410847		94	1.72129	1.4286	1.77437	0.939524	1.46595	0.382467		42.25	1.26997	1.16081	1.09978	1.17685	0.0862176	0.0679733	84	1.0429	0.647038
0.018547	5.19958e-05	6.38845e-05	1.71993e-05	3.19674e-05	2.70081e-05		0.0187559	9.87402e-05	0.000105303	6.13953e-05	8.22254e-05		94	1.53835	1.62797	0.969577	1.02998	1.29147	0.339695		42.25	1.47648	1.37895	1.40492	1.32992	1.24695	1.23518	1.57873	1.3454	0.0937335		104	1.60332	1.38106	1.49552	1.01076	1.37266	0.257771		47.25	1.26264	1.17665	1.09504	1.17811	0.083812	0.0862176	94	1.08255	0.631264
0.0187554	6.38604e-05	9.26301e-05	4.07896e-05	1.06657e-05	2.95468e-05		0.0189889	0.000106198	0.000126107	8.13574e-05	0.000102092		104	1.45459	2.07876	0.923205	1.49064	1.4868	0.472269		47.25	2.29656	1.27711	1.12372	1.73484	1.03934	1.17658	1.27771	1.44136	0.4852		114	1.57899	1.43013	1.56026	1.01994	1.39733	0.260156		52.25	1.27549	1.21283	1.07905	1.18912	0.100345	0.083812	104	1.09947	0.561434
0.0189638	0.000119891	3.63866e-05	3.66738e-05	1.76856e-05	4.36625e-05		0.0192219	0.000119677	0.000116184	0.000106274	0.000127467		114	1.34955	1.89381	1.34846	0.927096	1.37973	0.39625		52.25	1.69593	1.41453	1.15388	1.65119	1.07231	1.14975	1.6347	1.35627	0.272025		124	1.63711	1.46469	1.81885	0.997687	1.47958	0.352308		57.25	1.28995	1.22576	1.08718	1.20096	0.103632	0.100345	114	0.942868	0.664343
0.0191722	0.000131127	8.55638e-05	7.0739e-05	3.53993e-05	7.03134e-05		0.0194549	0.000155235	0.000147211	0.000135491	0.000145026		124	1.50216	1.96223	1.27518	0.941494	1.42027	0.42845		57.25	2.18104	1.52587	1.22137	1.41496	1.01326	1.15491	1.60186	1.41857	0.416069		134	1.62875	1.50087	1.72948	1.02772	1.47171	0.310419		62.25	1.27125	1.17891	1.12023	1.19013	0.0761352	0.103632	124	1.06577	0.562342
0.0193806	0.000124655	0.000141467	4.00313e-05	1.91625e-05	7.04185e-05		0.0196879	0.000183165	0.000192697	0.000146495	0.000158369		134	1.76267	2.11597	0.767075	1.11617	1.44047	0.610666		62.25	2.08178	1.12498	1.18057	1.54079	1.25732	1.15253	1.65925	1.38966	0.371317		144	1.6549	1.55149	1.54756	1.14385	1.47445	0.225935		67.25	1.21083	1.10939	1.1232	1.1478	0.0550147	0.0761352	134	0.776549	0.505403
0.019589	0.00014609	0.000181297	4.48523e-05	4.39748e-05	0.000109834		0.0199209	0.000203528	0.000200645	0.0001616	0.000185139		144	1.62471	1.37985	1.08155	0.835219	1.23033	0.344548		67.25	1.83266	1.25272	1.18589	1.35588	1.13076	1.27162	1.76277	1.33826	0.254076		154	1.65179	1.56181	1.6329	1.15034	1.49921	0.235784		72.25	1.19108	1.07601	1.12906	1.13205	0.0575929	0.0550147	144	0.919597	0.560737
0.0197974	0.000179784	0.000160028	5.63557e-05	6.92808e-05	0.000122007		0.0201539	0.000228291	0.000211604	0.000198174	0.000215176		154	1.69733	2.08329	1.28576	0.783531	1.46248	0.5576		72.25	1.68232	1.24028	1.16861	1.28713	1.03367	1.13211	1.84934	1.25735	0.225995		164	1.61737	1.54116	1.66439	1.05591	1.46971	0.280497		77.25	1.27155	1.12463	1.14671	1.18096	0.0792252	0.0575929	154	1.07245	0.388741
0.0200057	0.000169257	0.000202343	9.11973e-05	5.54702e-05	0.000156735		0.0203869	0.000255254	0.000254835	0.000214799	0.000246367		164	1.47854	1.48012	1.14889	0.849131	1.23917	0.303116		77.25	1.97971	1.26991	1.5312	1.50306	0.980086	1.14925	1.61782	1.4022	0.352135		174	1.61562	1.53583	1.53712	1.02809	1.42916	0.269977		82.25	1.26584	1.19012	1.12228	1.19275	0.0718141	0.0792252	164	0.96369	0.50647
0.0202141	0.000207946	0.000185353	0.000122385	6.47448e-05	0.00015394		0.0206199	0.000280957	0.000297604	0.000249232	0.000276469		174	1.65967	1.69317	1.10331	1.03568	1.37296	0.351762		82.25	1.7586	1.3523	1.27586	1.54881	1.02511	1.27475	1.79019	1.37257	0.253038		184	1.65431	1.59733	1.41875	1.18879	1.46479	0.209584		87.25	1.15343	1.1345	1.11021	1.13271	0.0216685	0.0718141	174	0.822969	0.481512
0.0204225	0.000192603	0.000224653	0.000133757	8.64488e-05	0.000166596		0.0208529	0.000311786	0.000318163	0.00029415	0.000306506		184	1.95118	1.50127	0.942152	0.990389	1.34625	0.476061		87.25	1.81129	1.17636	1.36405	1.60538	1.03675	1.09015	1.28724	1.34733	0.307883		194	1.61288	1.59011	1.66594	1.27251	1.53536	0.178088		92.25	1.16425	1.0759	1.13311	1.12442	0.0448118	0.0216685	184	0.89034	0.323669
0.0206309	0.000192687	0.000267521	0.000135423	0.000109163	0.000223124		0.0210859	0.000340108	0.000351029	0.000316718	0.0003334		194	1.58549	1.80371	1.07062	0.901771	1.3404	0.424225		92.25	1.70955	1.17487	1.10184	1.24239	1.15295	1.30689	1.49806	1.28141	0.221619		204	1.65305	1.57109	2.0033	1.21469	1.61053	0.323685		97.25	1.20993	1.11503	1.12571	1.15022	0.0519825	0.0448118	194	0.779663	0.504913
0.0208393	0.000239937	0.000241302	0.000135833	0.00013394	0.000234849		0.0213189	0.000371201	0.000388377	0.000351594	0.000348412		204	1.8974	1.84407	1.11585	1.48013	1.58436	0.363231		97.25	1.41527	1.32718	1.09079	1.28912	1.14992	1.05838	1.26018	1.22178	0.142902		214	1.68019	1.55254	2.27815	1.14198	1.66322	0.469884		102.25	1.14567	1.15625	1.11224	1.13805	0.0229741	0.0519825	204	0.812965	0.460376
0.0210477	0.000282662	0.000274009	0.000141361	0.000157823	0.00024925		0.0215518	0.000392446	0.000438296	0.000375204	0.000375865		214	1.57687	1.95241	1.29699	0.850027	1.41907	0.46478		102.25	1.43921	1.15116	1.03062	1.33073	1.23257	1.01373	1.42718	1.19967	0.168013		224	1.65741	1.55584	2.08771	1.0726	1.59339	0.416764		107.25	1.07203	1.14602	1.07887	1.09898	0.040888	0.0229741	214	0.900599	0.43912
0.0212561	0.000318538	0.000303796	0.000139948	0.000122576	0.000265934		0.0217848	0.000420674	0.000453431	0.000405959	0.00041137		224	2.15179	1.74942	0.796873	1.00125	1.42483	0.634449		107.25	1.34979	1.18693	1.16646	1.24553	1.17704	1.10291	1.25757	1.20478	0.0844076		234	1.57384	1.54814	1.89257	1.09577	1.52758	0.327738		112.25	1.05517	1.07722	1.01458	1.04899	0.0317721	0.040888	224	0.878618	0.413873
0.0214645	0.000301445	0.000323726	0.000167206	0.000136107	0.000259655		0.0220178	0.000450141	0.000488249	0.000420617	0.000438399		234	1.9959	1.31439	1.01123	0.747518	1.26726	0.538151		112.25	1.4547	1.03509	1.38475	1.02636	0.90187	1.13565	1.15954	1.1564	0.218162		244	1.55955	1.54523	1.59287	1.14115	1.4597	0.213304		117.25	1.04936	1.02887	1.00963	1.02929	0.019867	0.0317721	234	0.919566	0.37967
0.0216729	0.000316961	0.000316494	0.00018251	0.000149956	0.00025836		0.0222508	0.000481975	0.000515766	0.000444032	0.000451344		244	1.29043	2.07405	1.42191	0.692503	1.36972	0.566778		117.25	1.01316	1.21547	1.00728	1.20653	1.21757	0.973385	1.0977	1.10556	0.118734		254	1.64466	1.56403	1.77533	1.14861	1.53316	0.270749		122.25	1.05659	1.03978	1.03144	1.0426	0.0128097	0.019867	244	0.815623	0.433428
0.0218813	0.000334147	0.000369894	0.000191068	0.000186815	0.000318907		0.0224838	0.00050544	0.000512473	0.000479205	0.000468208		254	1.75154	1.82208	0.985869	1.03436	1.39846	0.449786		122.25	1.49736	1.00721	1.11118	1.18224	0.869542	1.24183	1.42503	1.15156	0.214788		264	1.68149	1.58755	1.97998	1.12527	1.59357	0.354206		127.25	1.08901	1.06549	1.05071	1.0684	0.0193127	0.0128097	254	0.751261	0.356396
0.0220897	0.000396912	0.000382181	0.00020787	0.000165186	0.000324692		0.0227168	0.000513069	0.000535789	0.000496778	0.000487172		264	1.81033	1.99817	1.66881	0.906562	1.59597	0.478994		127.25	1.1491	1.0862	1.01544	1.25427	1.26973	1.05797	1.20636	1.13879	0.104978		274	1.64129	1.57807	1.87964	1.15794	1.56423	0.300381		132.25	1.04972	1.09477	1.06652	1.07034	0.0227672	0.0193127	264	0.865781	0.375661
0.0222981	0.000367245	0.000401425	0.000233459	0.000178307	0.000322642		0.0229498	0.000515634	0.000567131	0.000507405	0.000505301		274	1.34685	1.55015	0.99439	0.787706	1.16977	0.342918		132.25	1.28093	1.10551	1.06821	1.39661	1.06276	1.05058	1.20472	1.16077	0.143826		284	1.60146	1.51457	2.01605	1.22434	1.58911	0.327131		137.25	0.970707	1.11969	1.05343	1.04794	0.0746426	0.0227672	274	0.748127	0.418292
0.0225065	0.000372248	0.000426459	0.000235559	0.000207862	0.000338948		0.0231828	0.000523304	0.000540403	0.000502436	0.000517871		284	1.734	1.6259	1.23526	0.699386	1.32364	0.468069		137.25	1.50545	1.07858	1.11045	1.40447	0.935381	1.13337	1.19684	1.19462	0.215479		294	1.508	1.47266	1.77307	1.22849	1.49555	0.222874		142.25	0.919692	1.1	1.07481	1.0315	0.0976474	0.0746426	284	0.894865	0.361267
0.0227149	0.000385487	0.000438416	0.000217579	0.000208147	0.000334923		0.0234158	0.000541128	0.000553777	0.000513756	0.000512788		294	1.34919	1.65035	0.765854	0.758423	1.13095	0.443273		142.25	1.37689	0.851861	1.01939	1.09611	0.818812	1.06091	1.17904	1.03733	0.200888		304	1.46192	1.43572	1.48842	1.21436	1.40011	0.125687		147.25	0.946942	1.04227	1.10938	1.03286	0.0816248	0.0976474	294	0.766558	0.385976
0.0229233	0.000389587	0.00039111	0.000234553	0.000232269	0.000329174		0.0236488	0.000533575	0.000544046	0.000515848	0.00051524		304	1.85089	2.21925	0.999604	0.671131	1.43522	0.721359		147.25	1.44402	1.02195	0.826453	1.27952	0.974689	1.06465	1.29557	1.10188	0.222902		314	1.5035	1.46328	1.51713	1.16791	1.41295	0.164955		152.25	1.00439	1.03428	1.06793	1.03554	0.0317904	0.0816248	304	0.789002	0.398543
0.0231316	0.000382719	0.000447018	0.000214564	0.000237789	0.000363254		0.0238818	0.000532666	0.000556575	0.000509162	0.000513175		314	1.70334	1.58496	1.16358	0.815613	1.31687	0.406607		152.25	1.19579	0.938542	1.1665	1.18108	1.05614	1.00727	1.00566	1.09089	0.10608		324	1.53968	1.5185	1.94006	1.17263	1.54272	0.313816		157.25	1.04334	1.06225	1.00476	1.03678	0.0293014	0.0317904	314	0.832766	0.50647
0.02334	0.000404537	0.000399756	0.00025079	0.000245967	0.000340372		0.0241148	0.000531203	0.00056363	0.000501222	0.000500682		324	2.26898	2.53506	1.08241	1.23557	1.78051	0.728525		157.25	1.25352	0.923371	0.959646	0.718044	0.918476	1.07993	1.11043	0.975497	0.179278		334	1.51063	1.50994	1.88562	1.13163	1.50946	0.307818		162.25	1.04415	1.0833	1.0023	1.04325	0.0405102	0.0293014	324	0.845734	0.485254
0.0235484	0.000401085	0.000420658	0.000251273	0.000237656	0.000345576		0.0243478	0.000526924	0.000540823	0.000502689	0.000491733		334	1.54947	2.00448	0.987186	0.85085	1.348	0.531947		162.25	1.1621	1.10677	0.875907	1.17617	1.06517	1.01649	0.978064	1.0671	0.111008		344	1.51654	1.4338	1.85733	0.995573	1.45081	0.354548		167.25	1.01266	1.08352	1.02075	1.03897	0.0387855	0.0405102	334	0.838765	0.496173
0.0237568	0.000446951	0.000429128	0.000242393	0.000238899	0.000329041		0.0245808	0.000503445	0.000502944	0.000491013	0.000478803		344	2.01275	1.89078	1.31141	1.02047	1.55885	0.471624		167.25	0.954251	0.979037	1.07688	1.18798	0.976813	1.00392	0.948795	1.02981	0.0883154		354	1.51871	1.3395	1.91314	1.02459	1.44898	0.370765		172.25	0.984268	1.09112	1.01867	1.03135	0.0545425	0.0387855	344	0.813766	0.467042
0.0239652	0.000421958	0.000467032	0.000252707	0.000254075	0.000357157		0.0248137	0.000472602	0.000485261	0.000455815	0.000460585		354	1.53922	1.51371	1.17095	0.861125	1.27125	0.320861		172.25	0.98424	0.889656	0.765691	0.798887	0.948478	1.04184	1.20838	0.904799	0.107514		364	1.52987	1.31915	2.00833	1.13634	1.49842	0.376046		177.25	1.07865	1.11343	1.01016	1.06741	0.0525475	0.0545425	354	0.935399	0.469801
0.0241736	0.000418308	0.000423419	0.000250161	0.00026367	0.00038927		0.0250467	0.000464345	0.000454847	0.000436225	0.000443794		364	1.85056	1.6726	0.897545	0.945888	1.34165	0.490706		177.25	1.27147	0.966724	1.04484	0.769492	0.852382	1.15233	1.04749	1.00954	0.186761		374	1.48146	1.32069	1.84637	1.01507	1.4159	0.346092		182.25	1.20289	1.10846	1.04668	1.11934	0.0786694	0.0525475	364	1.0569	0.559759
0.024382	0.000411353	0.000405665	0.000250519	0.000254442	0.000344758		0.0252797	0.000451213	0.000445527	0.000406722	0.000427997		374	1.34207	2.0391	0.967321	0.87222	1.30518	0.529657		182.25	1.0625	0.848238	1.06253	1.10959	0.817876	0.971611	1.01761	0.978723	0.121751		384	1.41982	1.21133	1.36696	0.972736	1.24271	0.200563		187.25	1.15128	1.09548	1.09873	1.11516	0.0313178	0.0786694	374	0.997923	0.5284
0.0245904	0.000401848	0.000450175	0.000237272	0.00026031	0.00035392		0.0255127	0.000431476	0.000411607	0.000380269	0.000404903		384	1.50141	1.79545	1.24908	0.90058	1.36163	0.379901		187.25	1.16161	1.04186	1.0316	0.738506	0.900063	1.00241	1.24174	0.979342	0.144693		394	1.44139	1.09925	1.09955	0.974958	1.15379	0.200507		192.25	1.0645	1.06624	1.11314	1.08129	0.0275924	0.0313178	384	1.08477	0.659563
0.0247988	0.000378806	0.000422101	0.000248607	0.000210765	0.000348486		0.0257457	0.000405051	0.000390366	0.00035876	0.000385869		394	1.80251	1.53311	1.12778	1.30855	1.44299	0.29144		192.25	1.40383	0.745072	0.998127	0.942624	0.916571	1.06335	0.810804	1.0116	0.219784		404	1.42174	1.12265	0.895614	0.90138	1.08535	0.247919		197.25	0.975356	1.02886	1.1159	1.04004	0.070937	0.0275924	394	0.948585	0.649541
0.0250072	0.000370924	0.000434172	0.000238455	0.000204732	0.000341876		0.0259787	0.000383119	0.000390736	0.000338016	0.000355628		404	1.30969	1.41271	1.31814	0.868573	1.22728	0.243655		197.25	1.39091	0.75483	0.820866	1.17251	0.730586	0.988932	1.27661	0.976439	0.262353		414	1.30008	1.11503	1.02453	0.869569	1.0773	0.179804		202.25	0.964031	0.972438	1.11131	1.01593	0.0827117	0.070937	404	1.0052	0.617472
0.0252156	0.000358833	0.000430445	0.000234297	0.000245435	0.000350006		0.0262117	0.000345212	0.000360557	0.000302111	0.000331923		414	1.86885	1.33811	1.11689	1.15061	1.36862	0.347396		202.25	0.923658	1.36023	0.970768	0.751626	0.938498	0.938811	0.823444	0.980599	0.201696		424	1.33183	1.09907	1.20202	0.918435	1.13784	0.174541		207.25	1.06224	0.91347	1.07396	1.01656	0.0894681	0.0827117	414	0.944964	0.78708
0.025424	0.000349284	0.000392113	0.00024099	0.00023174	0.000322677		0.0264447	0.000326846	0.000331606	0.000277091	0.000316464		424	0.966948	1.36519	1.17545	1.08943	1.14926	0.167462		207.25	0.939081	0.92725	0.696391	0.902499	0.982676	1.05473	1.13949	0.917104	0.120626		434	1.36015	1.12659	0.979705	0.845771	1.07805	0.220272		212.25	1.03769	0.919481	1.03921	0.998794	0.0686916	0.0894681	424	1.02134	0.731748
0.0256324	0.00033699	0.000352608	0.000248395	0.000206853	0.000332342		0.0266777	0.000303788	0.000297516	0.000244725	0.000290238		434	1.14818	1.43009	1.00649	1.09071	1.16887	0.183615		212.25	1.41376	0.785562	1.02633	0.963899	0.938595	0.789412	0.921817	0.986259	0.230722		444	1.30207	1.15304	0.989877	0.78913	1.05853	0.220254		217.25	0.949067	0.975336	1.02761	0.984005	0.0399838	0.0686916	434	1.02649	0.713183
0.0258408	0.000376059	0.000369516	0.000226104	0.000204748	0.000330017		0.0269107	0.000274287	0.000275041	0.00022898	0.000263193		444	1.04815	1.11018	1.14067	1.13033	1.10733	0.0414383		217.25	1.19532	0.819247	0.89722	0.881919	0.936326	0.947294	1.06568	0.946221	0.130237		454	1.27642	1.08704	0.925087	0.764051	1.01315	0.219525		222.25	0.987705	1.00426	1.0245	1.00549	0.0184258	0.0399838	444	1.05404	0.764638
0.0260492	0.000364334	0.000394415	0.00024233	0.000192695	0.000275863		0.0271437	0.000246033	0.000254987	0.000210634	0.000240615		454	1.02968	1.49797	0.99044	1.04725	1.14134	0.238937		222.25	1.12661	0.794603	0.837184	0.97022	0.878002	1.01372	0.909583	0.936724	0.123825		464	1.21856	1.05322	1.07995	0.673705	1.00636	0.233308		227.25	1.08852	0.9966	1.03108	1.03873	0.0464357	0.0184258	454	0.975735	0.778177
0.0262575	0.000321086	0.000298428	0.000214861	0.000209718	0.000265739		0.0273767	0.000238492	0.000215918	0.000197139	0.000223288		464	1.07107	1.49545	0.88578	1.31042	1.19068	0.267389		227.25	1.09091	0.568076	0.708725	0.97615	0.828015	1.05129	1.24025	0.870527	0.205845		474	1.15945	1.14174	1.14513	0.667431	1.02844	0.240794		232.25	1.09618	1.01808	1.02779	1.04735	0.0425629	0.0464357	464	1.01668	0.892448
0.0264659	0.000302555	0.000374851	0.000190418	0.000205202	0.000277432		0.0276097	0.000206632	0.000189391	0.000172157	0.000199761		474	0.726483	0.877503	0.750876	1.1769	0.88294	0.20685		232.25	1.11131	0.761936	0.530114	0.745881	0.949938	1.05881	1.00714	0.859664	0.220106		484	1.1586	1.19093	1.22016	0.788333	1.0895	0.202348		237.25	0.991212	1.04317	1.00863	1.01434	0.0264469	0.0425629	474	0.985397	0.914244
0.0266743	0.000297933	0.000278457	0.000206902	0.00021433	0.00025861		0.0278427	0.000174144	0.000175068	0.000158289	0.000179533		484	0.676128	1.0714	0.83349	1.27649	0.964375	0.263998		237.25	1.11588	0.950676	0.907107	0.824792	0.920644	1.0982	0.935563	0.96955	0.114512		494	1.17939	1.10957	1.54567	0.802892	1.15938	0.305058		242.25	1.00745	1.02513	0.982825	1.00514	0.0212489	0.0264469	484	1.03229	0.882273
0.0268827	0.000304281	0.000279315	0.000196736	0.000192657	0.000238082		0.0280757	0.000160491	0.000155678	0.000137053	0.000169252		494	1.00762	1.10232	0.778485	1.00874	0.974289	0.137874		242.25	1.23505	0.782505	1.02586	1.09512	1.04401	0.993193	1.15371	1.02929	0.147718		504	1.14332	1.06705	1.07547	0.760068	1.01148	0.171049		247.25	1.12553	0.977443	0.968968	1.02398	0.0880482	0.0212489	494	0.910015	0.907961
0.0270911	0.000274829	0.000242677	0.000185062	0.000181301	0.000208885		0.0283086	0.000146264	0.000148296	0.000131301	0.000149887		504	0.888798	0.924886	1.33997	1.01577	1.04236	0.205474		247.25	0.915638	0.895516	0.829716	0.877406	0.81735	1.0797	1.1615	0.902555	0.0946577		514	1.14448	1.08038	1.00889	0.699043	0.983198	0.197366		252.25	1.07969	0.971976	0.98844	1.01337	0.058024	0.0880482	504	0.974425	0.821209
0.0272995	0.000252197	0.000204582	0.000169779	0.000186429	0.000199178		0.0285416	0.000130972	0.000137409	0.000117577	0.000126043		514	1.00708	0.959999	0.986999	1.16198	1.02901	0.0907209		252.25	1.00866	0.866495	0.72258	0.860786	0.914468	1.24019	1.47219	0.935531	0.175677		524	1.21447	1.08705	1.4212	0.673508	1.09906	0.315349		257.25	0.980647	1.00464	0.998011	0.994434	0.0123917	0.058024	514	0.950548	0.808828
0.0275079	0.000227607	0.000223238	0.000168631	0.000177292	0.000181069		0.0287746	0.000115291	0.000127425	0.000111917	0.000117453		524	0.988288	1.26869	0.968233	1.24652	1.11793	0.161742		257.25	0.999932	0.748162	0.830643	0.99126	0.915018	1.08143	1.06525	0.927741	0.122233		534	1.20849	1.06593	1.04243	0.696487	1.00334	0.217325		262.25	0.9642	1.02772	1.03068	1.00753	0.0375567	0.0123917	524	0.866061	0.763683
0.0277163	0.000242251	0.000208834	0.000142321	0.000149239	0.000184948		0.0290076	0.000105722	0.000112707	9.80467e-05	0.00010075		534	0.637477	1.22764	0.875783	1.04773	0.947159	0.251517		262.25	1.31392	0.861901	0.999683	0.673791	0.955307	0.86318	0.89916	0.944631	0.21277		544	1.14149	1.06495	0.91173	0.784857	0.975757	0.159127		267.25	0.994049	1.03374	1.09071	1.0395	0.0485849	0.0375567	534	0.888553	0.846171
0.0279247	0.000240511	0.000219244	0.000132206	0.000130757	0.000170719		0.0292406	9.9338e-05	9.10095e-05	8.57912e-05	9.09578e-05		544	1.11976	1.11097	0.885987	1.18358	1.07507	0.130143		267.25	1.10495	0.780861	0.735906	0.879847	0.787646	1.24837	0.876761	0.92293	0.207057		554	1.10158	1.0593	1.19964	0.802286	1.0407	0.169466		272.25	0.972391	1.03774	1.08441	1.03151	0.0562692	0.0485849	544	1.01461	0.722971
0.0281331	0.000228525	0.000220095	0.000154353	0.000135621	0.00018526		0.0294736	9.04916e-05	9.64034e-05	7.45622e-05	8.39409e-05		554	0.956821	1.15502	1.12387	1.24288	1.11965	0.119677		272.25	1.14195	0.854782	0.827278	0.960624	0.924424	1.08532	0.750593	0.96573	0.125352		564	1.07852	0.986282	0.960107	0.740343	0.941313	0.143283		277.25	0.963613	1.01738	1.03785	1.00628	0.0383451	0.0562692	554	0.815971	0.595414
0.0283415	0.000191076	0.000191216	0.000153387	0.000132078	0.000182982		0.0297066	8.17825e-05	7.71162e-05	6.45556e-05	7.1765e-05		564	0.728421	1.09036	0.766699	0.95442	0.884976	0.168824		277.25	1.33077	0.996598	0.965893	0.669292	0.839963	1.08141	1.09118	0.980654	0.223583		574	1.07719	0.903163	1.12085	0.716235	0.954359	0.184508		282.25	1.06129	0.991285	1.00552	1.01936	0.0369988	0.0383451	564	0.937094	0.626622
0.0285499	0.000178361	0.000134505	0.000124485	0.00012895	0.000127867		0.0299396	6.58851e-05	5.51271e-05	4.76113e-05	7.16448e-05		574	1.07537	1.11691	0.850892	1.43527	1.11961	0.240705		282.25	1.20384	0.894587	0.785733	1.26368	0.979383	1.12072	0.749439	1.04133	0.185933		584	1.09195	0.912905	1.00791	0.702528	0.928823	0.167657		287.25	1.10418	1.00943	1.00556	1.03972	0.055853	0.0369988	574	0.886498	0.61197
0.0287583	0.000148276	0.000114797	0.000111432	0.000120242	0.000132356		0.0301726	5.96179e-05	6.60914e-05	4.2924e-05	6.04336e-05		584	1.35758	1.21049	0.765032	1.33466	1.16694	0.275621		287.25	1.15099	1.25594	0.984545	0.924095	1.04076	1.13615	1.07446	1.08208	0.121719		594	1.09735	0.966195	0.892798	0.682093	0.90961	0.173682		292.25	1.07541	1.04442	1.00114	1.04032	0.0373018	0.055853	584	0.925397	0.602356
0.0289667	0.000161411	0.000135565	8.65731e-05	8.549e-05	0.000124295		0.0304056	5.36702e-05	5.54539e-05	4.83468e-05	5.27018e-05		594	1.14402	1.0399	0.733504	1.30432	1.05544	0.240606		292.25	1.14918	0.776521	0.907496	0.836087	0.955789	0.952144	0.910683	0.929537	0.128123										297.25	1.03751	1.06361	1.00463	1.03525	0.0295582	0.0373018	594	0.852554	0.535264
0.0291751	0.000137132	9.8755e-05	9.69279e-05	8.5057e-05	9.75693e-05		0.0306386	3.962e-05	2.92284e-05	4.48635e-05	4.77501e-05		604	0.766174	1.11859	0.740296	1.43466	1.01493	0.328746		297.25	1.26645	0.877196	0.827349	0.720516	0.912655	1.11051	1.25972	0.952446	0.200135										302.25	1.03698	1.05066	1.05035	1.046	0.00780854	0.0295582	604	0.946161	0.516516
0.0293834	0.000123344	9.38102e-05	0.000103081	0.000103815	9.43076e-05		0.0308716	3.19719e-05	3.73802e-05	4.33528e-05	4.35201e-05										302.25	0.990358	0.669012	0.587833	0.798351	1.00404	1.07692	1.5559	0.854419	0.19948										307.25	1.07845	0.965398	1.03176	1.0252	0.0568109	0.00780854
0.0295918	8.54151e-05	0.000132862	6.44934e-05	8.35957e-05	9.72819e-05		0.0311046	2.99012e-05	4.99883e-05	3.34569e-05	2.76546e-05										307.25	1.019	1.09448	0.775283	0.979426	0.835944	1.0463	1.35101	0.958405	0.125607										312.25	1.11265	0.937268	0.971813	1.00724	0.0929027	0.0568109
0.0298002	8.95664e-05	0.000117048	6.62173e-05	7.99703e-05	0.000113441		0.0313376	2.09504e-05	3.44788e-05	2.17415e-05	2.10061e-05										312.25	0.77622	0.957795	0.69414	0.878098	0.935184	0.989762	1.14789	0.871866	0.114949										317.25	1.08581	0.977731	0.995928	1.01982	0.0578656	0.0929027
0.0300086	8.50754e-05	8.3736e-05	7.42083e-05	9.86038e-05	0.000100314		0.0315705	2.27352e-05	3.08796e-05	1.81811e-05	2.12919e-05										317.25	0.884079	0.858456	1.01734	1.01111	0.90137	1.1537	0.996561	0.971009	0.111538										322.25	1.0292	0.972293	1.06759	1.02303	0.0479479	0.0578656
0.030217	7.7989e-05	0.00010358	6.49126e-05	7.37703e-05	5.45735e-05		0.0318035	1.59846e-05	3.83398e-05	2.07499e-05	1.2977e-05										322.25	1.23602	0.616927	0.872825	0.752896	0.999608	1.09822	0.952632	0.929416	0.227789																0.0479479
0.0304254	7.04813e-05	8.43273e-05	5.43198e-05	7.0791e-05	2.99196e-05		0.0320365	1.81615e-05	3.23727e-05	1.68111e-05	2.42105e-05										327.25	0.832007	0.766313	0.911914	0.841829	0.801989	0.890591	0.794313	0.840774	0.0541653
0.0306338	5.81909e-05	2.04238e-06	5.2397e-05	4.1169e-05	4.74612e-05		0.0322695	1.05336e-05	1.73839e-05	1.48304e-05	1.58041e-05
0.0308422	5.28711e-05	6.6148e-05	3.63764e-05	3.73316e-05	4.13905e-05		0.0325025	5.99789e-06	7.09572e-06	1.16879e-05	1.08059e-05
0.0310506	6.52828e-05	7.7173e-05	2.56645e-05	5.92544e-05	2.73334e-05		0.0327355	1.50846e-05	5.03758e-06	6.45002e-06	3.5936e-06
0.031259	3.07025e-05	6.55741e-05	2.58013e-05	4.09713e-05	2.64325e-05		0.0329685	5.76285e-06	3.55694e-06	1.08004e-05	9.81828e-06
0.0314674	6.20186e-05	5.33253e-05	4.22576e-05	6.43593e-05	1.60367e-05		0.0332015	-7.74599e-07	-3.73482e-06	1.38078e-05	8.21146e-06
0.0316758	6.30647e-05	5.01515e-05	1.15594e-05	5.93566e-05	2.22633e-05		0.0334345	6.4962e-06	1.88467e-06	8.46146e-06	6.10403e-06
0.0318842	3.62927e-05	2.39041e-05	1.82651e-05	2.99247e-05	2.61777e-06		0.0336675	-8.36516e-06	1.63526e-06	2.36408e-06	2.13142e-06
0.0320926	4.44977e-05	3.05174e-05	-3.63425e-06	2.27952e-05	2.82514e-05		0.0339005	1.46793e-06	7.68218e-06	5.48103e-06	-2.49708e-06
0.032301	1.30986e-05	-1.68961e-05	1.67917e-05	1.64798e-05	2.48568e-05		0.0341335	-5.65149e-06	-1.65569e-05	-6.98162e-06	-1.00797e-06
0.0325093	-2.41592e-06	3.07563e-06	5.73315e-07	3.59976e-06	2.16222e-05		0.0343665	-3.71256e-06	-6.35192e-06	-6.62382e-06	4.03464e-06
0.0327177	1.07463e-05	2.10091e-05	2.56408e-05	5.39463e-06	1.63106e-05		0.0345995	-1.28355e-05	1.51516e-05	-5.01105e-06	-7.93065e-06
0.0329261	3.31349e-06	-8.84736e-06	4.08569e-05	2.30053e-05	1.17655e-05		0.0348324	-1.38731e-05	9.38913e-07	-3.47097e-06	-1.2055e-05
0.0331345	-2.5046e-06	-3.35178e-05	3.016e-05	1.4954e-06	-1.49087e-05		0.0350654	-8.57049e-07	-5.6153e-06	4.53953e-07	-3.17335e-06
0.0333429	5.11362e-06	2.64534e-06	1.32155e-05	3.79545e-05	1.25289e-06		0.0352984	-1.05017e-06	7.76624e-06	1.59074e-06	5.15713e-06
0.0335513	8.31397e-06	-1.69383e-05	8.49347e-06	2.85036e-05	2.10821e-05		0.0355314	-5.04429e-07	-1.15841e-05	2.42173e-06	-4.72942e-06
0.0337597	2.22375e-06	1.04859e-05	-2.79501e-05	-8.53894e-07	6.82281e-06		0.0357644	-7.31713e-07	-1.59958e-05	-3.82766e-06	-4.03992e-06
0.0339681	9.29651e-06	4.81267e-05	-1.00169e-05	1.66943e-05	-3.39562e-06		0.0359974	1.09612e-05	-9.08287e-06	-7.64436e-06	-8.41532e-06
0.0341765	-1.42045e-05	-2.80037e-05	2.94111e-05	-1.05685e-05	-2.92955e-05		0.0362304	4.75773e-06	8.34241e-06	-2.8262e-06	3.43203e-06
0.0343849	-2.22893e-05	-1.81426e-05	6.623e-06	-1.17333e-05	-1.4141e-05		0.0364634	-4.34322e-06	1.0439e-05	-2.0118e-06	-1.82831e-06
0.0345933	-2.76376e-05	-1.30373e-05	-2.82325e-05	-8.60639e-06	4.46614e-06		0.0366964	-2.92606e-06	4.29818e-06	-1.86855e-06	4.81304e-06
0.0348017	7.69946e-07	1.30844e-05	-1.73978e-05	-5.95547e-06	7.27507e-06		0.0369294	5.68158e-06	-2.45946e-06	7.18931e-06	6.71006e-06
0.0350101	-1.46374e-05	-2.34786e-05	-1.24163e-05	3.79243e-06	-1.87473e-05
0.0352185	-7.48491e-06	6.38313e-06	-1.34876e-05	1.01327e-05	4.41434e-06
0.0354269	-1.61186e-05	6.62709e-06	-1.53422e-06	-1.3051e-05	2.34648e-05
0.0356352	-6.36277e-06	-1.23042e-05	-1.82503e-06	-9.98452e-06	-7.44806e-06
0.0358436	-1.80902e-05	-2.50844e-05	-1.55298e-05	1.90051e-05	-2.88822e-05
0.036052	-2.62719e-06	2.85779e-05	2.9907e-05	1.06386e-05	-2.69924e-05
0.0362604	-1.29404e-05	5.42565e-06	1.84963e-05	-7.431e-06	8.37408e-07
0.0364688	1.15045e-05	6.59721e-07	6.38405e-07	-3.68376e-05	-1.35126e-05
0.0366772	1.91429e-05	-3.93863e-06	-2.80109e-05	-1.62577e-05	-1.32463e-06
0.0368856	5.01031e-06	-1.5295e-05	-1.03043e-05	-2.89884e-05	-1.71758e-05
0.037094	4.53674e-06	-2.63289e-05	-1.5109e-05	2.42547e-07	1.72499e-05
[truncated: 14 more columns]

## Sheet: Figure 5
	Fig 5A										Fig 5b
	Tetanus_Equator		Tetanus_ML1		Tetanus_ML2		Tetanus_ML3				Twitch_Equator		Twitch_ML1		Twitch_ML2		Twitch_ML3
nm-1	Rest	Peak Force	Rest	Peak Force	Rest	Peak Force	Rest	Peak Force		nm-1	Rest	Peak Force	Rest	Peak Force	Rest	Peak Force	Rest	Peak Force
-0.0201956	-1.98e-05	-1.79e-05	0.000250285	0.000109867	0.000129771	2.86094e-05	5.96667e-05	-6.58277e-05		-0.0201516	-3.00506e-05	-0.000185859	7.74095e-05	9.9508e-05	2.84449e-05	3.28893e-05	3.16559e-06	-1.15715e-06
-0.0199853	6.23e-06	2.48e-06	0.000288128	9.64338e-05	0.000166796	4.67045e-05	7.51534e-05	1.25378e-05		-0.0199187	0.00011513	-0.000109532	0.00010073	0.000106639	3.95992e-05	1.56011e-05	2.48675e-05	7.84376e-06
-0.0197749	-5.81e-05	2.35e-05	0.000234903	0.00013924	2.08858e-05	7.18037e-05	6.01185e-05	8.75367e-06		-0.0196857	0.00018087	2.80614e-05	9.4775e-05	7.2929e-05	3.88413e-05	1.38665e-05	1.16924e-05	2.39417e-05
-0.0195645	7.75e-05	-6.07e-05	0.000211545	0.000159527	3.44434e-05	0.000158761	1.52117e-05	-1.29078e-05		-0.0194527	0.000547006	0.000576576	7.01233e-05	8.37488e-05	2.82045e-05	3.16615e-06	8.38747e-06	7.88259e-06
-0.0193541	4.64e-05	-1.05e-05	0.000230175	5.9911e-05	4.06571e-05	5.19201e-05	-7.57322e-06	-1.20953e-05		-0.0192198	0.000917078	0.000974821	0.000103641	9.36076e-05	3.45736e-05	7.8964e-06	1.03704e-05	-5.20223e-06
-0.0191438	0.000352807	-6.46e-05	0.000214821	-3.10848e-05	8.96277e-05	5.38131e-05	2.04471e-05	2.17777e-05		-0.0189868	0.00121316	0.00153769	7.08101e-05	9.55512e-05	4.088e-05	-2.30571e-06	-1.48836e-05	9.16473e-06
-0.0189334	0.000516157	0.000112809	0.00013286	-5.5706e-06	1.09808e-05	8.87165e-05	-3.45759e-05	1.83891e-05		-0.0187538	0.00190547	0.00223329	7.35874e-05	6.93149e-05	2.85495e-05	-2.66106e-06	-7.44e-06	1.2386e-05
-0.018723	0.00102576	0.000435155	0.000168892	1.88883e-05	4.55404e-05	6.35642e-05	-2.88513e-05	-5.24513e-05		-0.0185209	0.00269345	0.00296663	7.37167e-05	8.28192e-05	2.19621e-05	1.96165e-05	2.10295e-05	1.3818e-05
-0.0185127	0.00185309	0.000839088	0.000156527	7.72247e-05	-6.49627e-06	5.81954e-05	-3.47482e-05	-2.82888e-05		-0.0182879	0.00340403	0.00379115	9.44318e-05	8.1029e-05	2.15146e-05	3.88841e-05	1.70581e-05	2.03864e-05
-0.0183023	0.00219615	0.001118	0.000210456	4.8512e-05	5.11882e-05	7.74738e-05	5.13336e-05	2.35224e-05		-0.0180549	0.00414789	0.0047733	9.53519e-05	9.56584e-05	3.67218e-05	1.18387e-05	-4.25809e-06	3.04165e-06
-0.0180919	0.00306828	0.00147045	0.000148524	3.19967e-05	8.6415e-05	9.25009e-05	-5.03882e-06	3.07353e-05		-0.017822	0.00507261	0.00575143	5.35794e-05	7.90573e-05	2.27412e-05	3.81349e-06	7.92234e-06	6.27493e-06
-0.0178815	0.00433355	0.00189457	0.00020315	4.3533e-05	5.65797e-05	4.7845e-05	-2.99256e-05	-8.81576e-06		-0.017589	0.00603415	0.0066647	9.92402e-06	9.69771e-05	4.63588e-06	-2.53479e-06	-1.60526e-06	8.78668e-06
-0.0176712	0.0051839	0.00229635	0.000105726	2.8223e-05	5.12039e-05	4.83406e-05	-4.18306e-05	-1.02102e-06		-0.017356	0.00701079	0.00776692	7.71508e-05	8.51317e-05	1.87578e-05	9.12311e-06	-5.81951e-06	3.47581e-06
-0.0174608	0.00620611	0.00300196	0.00020137	-7.8628e-05	4.18678e-05	4.62271e-05	-2.61844e-05	4.55982e-05		-0.0171231	0.00784263	0.00879363	0.000100005	4.71659e-05	2.71033e-05	1.72951e-06	-1.22469e-06	1.19513e-05
-0.0172504	0.00752932	0.00372249	0.000138017	-1.33821e-05	3.69704e-05	0.000101519	8.96191e-06	-2.47132e-05		-0.0168901	0.00919816	0.0100761	2.10348e-05	2.3767e-05	1.85949e-05	1.87763e-06	-8.84235e-06	-3.1415e-06
-0.0170401	0.00908944	0.00416551	8.70858e-05	-1.34733e-05	8.68004e-05	0.000164476	-4.71602e-06	-6.30937e-05		-0.0166571	0.0103802	0.0112044	2.88686e-05	5.91721e-05	1.15469e-05	-1.26515e-05	3.54528e-06	2.61116e-06
-0.0168297	0.0104831	0.0049445	6.32492e-05	-9.5814e-05	1.24505e-05	0.000126756	8.68699e-06	-1.22857e-05		-0.0164242	0.0112586	0.0121609	-1.78814e-05	5.31131e-05	2.22831e-05	7.32124e-06	9.14738e-08	2.71348e-06
-0.0166193	0.0119741	0.00572306	0.000120132	-4.43289e-05	1.19836e-05	0.000126112	3.85739e-05	5.88767e-07		-0.0161912	0.0125349	0.0134338	7.57228e-05	3.89073e-05	1.19296e-05	1.27985e-05	4.89699e-06	-4.10045e-06
-0.0164089	0.0134228	0.00631525	9.06902e-05	-6.91617e-05	4.82861e-06	0.000130458	2.37391e-05	-1.76514e-05		-0.0159582	0.0132415	0.0143424	4.65388e-05	2.6029e-05	5.71734e-06	-1.47431e-08	1.62087e-05	-2.95196e-07
-0.0161986	0.0149256	0.00647898	5.73892e-05	-5.04425e-05	8.23818e-05	8.14893e-05	2.3319e-05	-1.8355e-05		-0.0157253	0.0139701	0.0151523	3.84163e-05	6.00459e-05	1.67219e-05	1.26442e-06	-5.32266e-07	-4.94139e-06
-0.0159882	0.0163597	0.00732204	3.47409e-05	-0.000126373	7.05156e-05	8.98858e-05	2.13682e-05	-2.66644e-05		-0.0154923	0.0147738	0.0157366	2.17161e-05	4.19224e-05	1.82949e-05	6.46002e-07	-5.81592e-06	1.67567e-06
-0.0157778	0.017379	0.00845552	0.000114498	-0.000126412	6.59872e-05	0.000158964	1.72619e-05	2.72837e-05		-0.0152593	0.0154229	0.0161101	1.39962e-05	8.45146e-05	5.6833e-06	1.33042e-05	9.81764e-07	1.5789e-05
-0.0155675	0.0187865	0.00908567	8.47309e-05	-0.000146075	8.87794e-05	0.000116771	3.76613e-05	7.48272e-05		-0.0150264	0.0159908	0.0169054	4.62405e-05	8.25751e-05	9.70673e-06	2.62016e-05	-2.80525e-06	1.65908e-06
-0.0153571	0.0201616	0.00965491	1.14972e-05	-9.33985e-05	6.69666e-06	9.97245e-05	3.82105e-05	3.93296e-05		-0.0147934	0.0165509	0.0174574	5.736e-05	7.03862e-05	3.05511e-05	2.19082e-05	4.09257e-07	6.37617e-06
-0.0151467	0.0212276	0.0100994	0.000105596	-9.3334e-05	7.09966e-05	9.4447e-05	0.000111024	-4.02103e-05		-0.0145604	0.0165824	0.0175002	4.71315e-05	3.48488e-05	3.82783e-05	1.91216e-05	4.27196e-06	5.23137e-06
-0.0149363	0.0216177	0.0102306	2.19936e-05	-7.09927e-05	9.92895e-05	0.000169842	8.43262e-05	-4.35031e-06		-0.0143275	0.016479	0.0174889	-4.30201e-06	1.89627e-05	1.50669e-05	1.68086e-05	-1.61279e-06	1.83254e-05
-0.014726	0.0221441	0.0101127	2.30009e-05	-7.99515e-05	7.03241e-05	0.000129972	6.37318e-05	6.93924e-05		-0.0140945	0.0163624	0.0174001	1.6957e-05	7.10152e-05	2.97748e-05	1.46843e-05	-6.94849e-06	-4.56803e-07
-0.0145156	0.0229048	0.0104345	-9.99392e-05	-6.81415e-05	6.04856e-05	0.000145574	9.1033e-05	7.18368e-05		-0.0138615	0.0160811	0.0170592	4.02792e-05	7.81328e-05	3.85346e-05	4.58072e-05	6.48553e-06	9.3988e-06
-0.0143052	0.0229337	0.0109743	-1.42734e-05	-7.24677e-06	6.1438e-05	0.000215001	7.65225e-05	0.000109536		-0.0136286	0.0156833	0.0166034	1.80455e-05	4.45704e-05	1.70857e-05	1.61883e-05	3.94554e-06	1.53084e-05
-0.0140949	0.0237202	0.0110148	-2.53113e-05	2.58215e-07	8.42262e-05	0.000159413	8.21748e-05	9.52392e-05		-0.0133956	0.0149068	0.0157568	5.43114e-05	3.33912e-06	1.98668e-05	4.5735e-07	1.0148e-05	8.21109e-06
-0.0138845	0.0240399	0.0108133	7.48218e-05	-4.49375e-05	0.000100725	0.000171621	0.000153862	0.000123813		-0.0131626	0.0139153	0.014843	5.23028e-05	2.57241e-05	3.60747e-05	3.36253e-05	1.14337e-05	1.56634e-05
-0.0136741	0.0237787	0.0109469	-3.79253e-05	-7.88249e-05	-5.14146e-06	0.000141919	0.00015172	7.46489e-05		-0.0129297	0.012791	0.013874	1.52418e-05	1.6389e-05	2.58988e-05	1.82239e-05	6.26384e-06	2.26093e-06
-0.0134637	0.0230427	0.0109335	-3.02827e-05	-0.000163533	-1.37709e-05	0.000153672	0.000128431	9.18218e-05		-0.0126967	0.0116738	0.0128966	1.92815e-06	4.81025e-05	4.26207e-05	2.01494e-05	1.51674e-05	1.47031e-05
-0.0132534	0.0231266	0.0106178	-9.18474e-05	-0.000232397	4.46029e-05	0.000108472	0.000144284	0.00017128		-0.0124637	0.010199	0.0117502	5.07338e-05	0.000104826	4.1619e-05	2.56783e-05	3.31091e-05	2.81113e-05
-0.013043	0.0225368	0.0102415	-2.82231e-05	-0.000193946	7.87513e-05	0.000164939	0.000285934	0.000163721		-0.0122308	0.00875705	0.0105522	9.56033e-05	0.000116197	2.17837e-05	5.95323e-05	1.44673e-05	2.28417e-05
-0.0128326	0.0220187	0.00985119	-0.000111542	-0.000135855	0.000151393	0.000274892	0.000188807	0.000112629		-0.0119978	0.00772897	0.00948467	8.08629e-05	9.11821e-05	4.24624e-05	5.56958e-05	2.01698e-05	2.89508e-05
-0.0126223	0.0214756	0.0096229	-8.56985e-05	-9.44966e-05	0.000139506	0.000160789	0.000264502	0.000141117		-0.0117648	0.00653638	0.00826829	4.83458e-05	6.88501e-05	4.03242e-05	3.32734e-05	1.99622e-05	2.29449e-05
-0.0124119	0.0208538	0.00892159	-0.000122947	-0.00010215	0.000123362	0.000139778	0.000224197	0.000204213		-0.0115319	0.00566207	0.00698232	5.93992e-05	7.34991e-05	2.46568e-05	2.35886e-05	2.28138e-05	1.58065e-05
-0.0122015	0.0198948	0.0087163	-0.000137816	-0.000149325	0.000131999	0.000156389	0.000282049	0.00024759		-0.0112989	0.00487477	0.00600565	9.14729e-05	0.000104177	9.1974e-06	4.86093e-05	2.88864e-05	2.38675e-05
-0.0119912	0.019624	0.00822573	1.45881e-05	8.61078e-06	0.000164235	0.000169626	0.000327636	0.000316937		-0.0110659	0.00393671	0.00517847	6.52408e-05	7.35444e-05	3.38972e-05	3.1216e-05	3.057e-05	5.40606e-05
-0.0117808	0.0197232	0.00834371	3.14271e-05	8.88851e-05	0.000118811	0.000226167	0.000449119	0.000225986		-0.010833	0.00292518	0.00406924	4.05168e-05	0.000112137	4.6662e-05	3.67655e-05	3.19219e-05	5.17047e-05
-0.0115704	0.0190974	0.00865715	-2.43961e-05	-2.56066e-05	0.000105977	0.000194834	0.000498069	0.000173552		-0.0106	0.0023463	0.00310828	4.73973e-05	0.000123419	4.41594e-05	5.67557e-05	3.59916e-05	4.88452e-05
-0.01136	0.0173968	0.0072264	-0.000102671	1.02873e-05	0.000105491	0.000231795	0.000521114	0.000198726		-0.010367	0.00182174	0.002448	0.000102551	0.000107554	4.38866e-05	5.38567e-05	5.23964e-05	5.38548e-05
-0.0111497	0.0150631	0.00565539	-6.45672e-05	-3.65648e-05	0.000133809	0.000228951	0.000579606	0.000208438		-0.0101341	0.00103124	0.00163771	0.000110818	0.000140283	5.07906e-05	6.45584e-05	6.71429e-05	6.28287e-05
-0.0109393	0.0128082	0.00414086	-3.88766e-07	7.19036e-06	0.000134543	0.000218719	0.000594755	0.000280076		-0.00990109	0.000101718	0.000821281	9.96605e-05	0.000135085	4.29713e-05	6.25404e-05	7.44332e-05	6.90767e-05
-0.0107289	0.0114098	0.0030332	8.69616e-05	6.98912e-05	0.000146731	0.000163142	0.000679295	0.000296907		-0.00966812	-0.000269246	0.000447642	7.65663e-05	0.000136281	4.41993e-05	6.7338e-05	9.44122e-05	8.96144e-05
-0.0105186	0.00953079	0.00271522	5.90897e-05	0.000110524	0.000168563	0.000210635	0.000748404	0.000290431		-0.00943515	-8.76935e-05	1.26885e-05	0.000120775	0.000182383	3.49712e-05	7.23281e-05	9.44984e-05	7.57382e-05
-0.0103082	0.00795923	0.00195031	-8.86067e-07	0.000158775	0.000217208	0.00023696	0.000775379	0.000338369		-0.00920218	-0.000265056	-0.00035541	0.000118443	0.000132088	5.91855e-05	5.95644e-05	9.82341e-05	9.73984e-05
-0.0100978	0.00625734	0.00112927	3.22152e-05	0.000112345	0.000230966	0.000204487	0.000884248	0.000310831		-0.00896922	-0.000544396	-0.000963455	0.000162593	0.000188505	7.66421e-05	9.95861e-05	0.000117875	9.19185e-05
-0.00988744	0.00502632	0.000738043	0.000140849	0.000120086	0.000272477	0.000220052	0.000971337	0.000284985		-0.00873625	0.000211151	-0.000621941	0.000148983	0.00019304	8.19477e-05	6.74131e-05	0.000139135	9.23779e-05
-0.00967707	0.00386581	0.000464323	0.00017566	0.000211135	0.000294282	0.000225868	0.000939512	0.000232644		-0.00850328	0.00093534	-0.000250036	0.000200056	0.000209416	8.10772e-05	0.000100353	0.000143948	0.000115907
-0.0094667	0.003065	-6.36e-05	0.000128887	0.000194126	0.000174815	0.000255337	0.00102806	0.000310828		-0.00827032	0.00147094	0.000517286	0.000217237	0.000268006	7.57686e-05	0.00011079	0.000165674	0.000108174
-0.00925633	0.00174974	6.78e-05	0.000178489	0.000191828	0.000299878	0.000261934	0.00112774	0.000351204		-0.00803735	0.00280042	0.00194487	0.000192561	0.000250028	7.86397e-05	0.000117855	0.00018223	0.000122077
-0.00904596	0.000461268	0.000675049	0.000128625	0.000210576	0.000285166	0.000238883	0.00123315	0.000367008		-0.00780438	0.00446231	0.00372188	0.000278994	0.000241369	0.00010207	0.000109924	0.000195029	0.000134104
-0.00883559	-0.0001651	0.000881944	0.000228056	0.000297461	0.000286708	0.000269872	0.00120227	0.000390884		-0.00757142	0.00663792	0.00605191	0.000295423	0.00028768	0.000118056	0.000110448	0.000214474	0.000148944
-0.00862521	0.000191313	0.00165183	0.000166839	0.000297752	0.000358888	0.00025271	0.0012976	0.000385014		-0.00733845	0.00911027	0.00887895	0.000299293	0.000313909	0.000108639	0.000125888	0.000251594	0.00017134
-0.00841484	-3.09e-05	0.00249282	0.000280535	0.000414805	0.000409618	0.000248627	0.00131718	0.000427313		-0.00710548	0.0120886	0.0125688	0.000306641	0.000357704	9.62577e-05	0.000148424	0.000279259	0.000175066
-0.00820447	0.000585777	0.00325771	0.000347724	0.000413861	0.000359509	0.000343146	0.00152075	0.000503022		-0.00687252	0.0158753	0.0165591	0.00032924	0.000377433	0.000112828	0.000170074	0.000312232	0.000187399
-0.0079941	0.00122539	0.00491596	0.000383535	0.000411826	0.000305058	0.000315203	0.00156056	0.000480753		-0.00663955	0.021095	0.0213933	0.000343073	0.000379055	0.000120488	0.000164989	0.000356812	0.000199039
-0.00778373	0.00282456	0.00663028	0.000390772	0.000446109	0.000356468	0.000261236	0.00159891	0.000548803		-0.00640658	0.0270863	0.0283259	0.000381849	0.000404251	0.000132635	0.000172582	0.000376954	0.000204766
-0.00757336	0.00448774	0.00856488	0.00053453	0.000488261	0.000387999	0.000319153	0.00167909	0.000470839		-0.00617362	0.0341409	0.0360853	0.000379355	0.00048288	0.000164995	0.000206018	0.000413881	0.000219114
-0.00736299	0.00671017	0.0112189	0.000498149	0.000552663	0.000543005	0.00032512	0.00178428	0.000412368		-0.00594065	0.0427269	0.0452078	0.000397368	0.000455406	0.000188393	0.000204405	0.000474196	0.000235598
-0.00715262	0.00948949	0.01392	0.00064662	0.000660249	0.000526604	0.00033394	0.00185504	0.000513176		-0.00570768	0.0525959	0.0561409	0.000509747	0.000527588	0.000197263	0.000245488	0.000515244	0.000264265
-0.00694225	0.013228	0.0177507	0.000678679	0.000678378	0.00057326	0.000366114	0.00202966	0.000513129		-0.00547472	0.0647736	0.0693192	0.000588229	0.000632475	0.000239733	0.000247461	0.000590231	0.000278981
-0.00673188	0.0169864	0.0215762	0.000686609	0.000764089	0.0006069	0.000405898	0.00205033	0.000556453		-0.00524175	0.0785564	0.0839748	0.000661141	0.000685384	0.000290418	0.000294428	0.000616444	0.00029339
-0.0065215	0.0215967	0.0263175	0.000768178	0.0007521	0.000639779	0.00035835	0.0021166	0.000532843		-0.00500878	0.0950661	0.102353	0.000669621	0.000719801	0.000320832	0.000346074	0.000682033	0.000318438
-0.00631113	0.0274217	0.0320675	0.000794799	0.000848724	0.000730194	0.000423894	0.0022265	0.000572296		-0.00477582	0.0973392	0.102904	0.000630214	0.000702437	0.000326919	0.000328688	0.000722284	0.00031477
-0.00610076	0.0345008	0.0386565	0.00100356	0.000822694	0.00091803	0.000442656	0.00223177	0.000651189		-0.00454285	0.0692026	0.0713746	0.00064374	0.000707678	0.000354479	0.000320432	0.000808363	0.000350491
-0.00589039	0.0424	0.0457804	0.00103164	0.000873489	0.00077045	0.000440301	0.00234927	0.000622584		-0.00430988	0.011018	0.00502224	0.000672513	0.000766719	0.000385314	0.000354947	0.000897078	0.000383629
-0.00568002	0.0512932	0.0542938	0.0011081	0.000912566	0.000930385	0.000405552	0.00247118	0.000651602		-0.00407692	-0.0308054	-0.0424011	0.000753738	0.000815613	0.000447163	0.00038688	0.000966503	0.000386304
-0.00546965	0.0626074	0.0647929	0.00129353	0.000933779	0.000945006	0.000356143	0.00254156	0.000660997		-0.00384395	-0.0312129	-0.0431059	0.000862821	0.000889261	0.000505647	0.000435607	0.00105128	0.000412892
-0.00525928	0.0740723	0.0758793	0.0013729	0.00112647	0.00102154	0.0003912	0.00272446	0.000667616		-0.00361098	-0.019939	-0.0309002	0.000933155	0.000963	0.000577699	0.000482645	0.00113498	0.000425155
-0.00504891	0.0874639	0.0894467	0.00139724	0.00113456	0.00101697	0.000434822	0.00283958	0.000765812		-0.00337802	-0.00604687	-0.015691	0.00107196	0.00104117	0.000659135	0.000514393	0.0011945	0.000449018
-0.00483853	0.104872	0.104628	0.0014478	0.00119294	0.00104367	0.00049963	0.00297317	0.000734944		-0.00314505	0.0117249	0.00301508	0.00120875	0.00113576	0.000745864	0.000554976	0.00128627	0.000471549
-0.00462816	0.124801	0.122756	0.00151638	0.00132491	0.0011832	0.000544028	0.0030158	0.000801987		-0.00291208	0.0335559	0.0260678	0.00140751	0.00131131	0.000861172	0.000622789	0.00139472	0.000493346
-0.00441779	0.147444	0.144097	0.00166586	0.00138745	0.00116753	0.000541612	0.00307251	0.000771459		-0.00267912	0.0633454	0.0573857	0.00162908	0.00148137	0.000960695	0.000668985	0.00149917	0.000519989
-0.00420742	0.174791	0.169336	0.00180532	0.00144063	0.00130332	0.000537601	0.00320231	0.000750112		-0.00244615	0.105597	0.101328	0.00192889	0.00164255	0.00112244	0.000690558	0.00156633	0.00053583
-0.00399705	0.207	0.199106	0.00184252	0.00148318	0.00142321	0.000573314	0.00329233	0.000739904		-0.00221318	0.160794	0.157055	0.00232437	0.00185457	0.00129192	0.000757184	0.00166354	0.000553957
-0.00378668	0.247038	0.236018	0.00223939	0.00158771	0.00149408	0.000517399	0.0034934	0.00078227		-0.00198022	0.232985	0.229386	0.00275015	0.00209815	0.00143895	0.000825886	0.00174848	0.000563439
-0.00357631	0.296133	0.281357	0.0023197	0.0016865	0.00149556	0.000554872	0.00359503	0.000750997		-0.00174725	0.32911	0.322768	0.00332096	0.00236871	0.00162648	0.000881683	0.00182219	0.000579647
-0.00336594			0.0025209	0.00163222	0.00168664	0.000542148	0.00367774	0.000737577		-0.00151428	0.458782	0.452633	0.003979	0.00261079	0.00182997	0.00091563	0.00189381	0.000616648
-0.00315557			0.00275893	0.00170423	0.00168545	0.000437666	0.00387782	0.000752843		-0.00128132	0.642817	0.644278	0.00478416	0.00300484	0.00200418	0.00100742	0.00196321	0.000626764
-0.00294519			0.00292293	0.00186256	0.00188323	0.000498173	0.00389309	0.000798719		-0.00104835	0.909165	0.931248	0.00563204	0.00342055	0.00218452	0.00107079	0.00199066	0.000623326
-0.00273482			0.00334163	0.00187203	0.00192028	0.000541076	0.00407953	0.000816908		-0.000815383	1.35614	1.41202	0.00640419	0.00381375	0.00235172	0.00112166	0.00201129	0.000624894
-0.00252445			0.00361455	0.00179521	0.0019048	0.000547392	0.00421253	0.000854084		-0.000582417	2.24922	2.29229	0.00717113	0.00408352	0.00251835	0.00117835	0.00209115	0.000622865
-0.00231408			0.00366542	0.0019121	0.00200601	0.000482596	0.00418519	0.000824983		-0.00034945	3.66024	3.60739	0.00780196	0.00423479	0.00262255	0.00119485	0.00210247	0.000639673
-0.00210371			0.00426243	0.00214983	0.00207228	0.000538941	0.00437569	0.000815155		-0.000116483	4.88379	4.72213	0.00802806	0.00444294	0.00265203	0.00123064	0.00209382	0.000659196
-0.00189334			0.00494147	0.00226437	0.0021203	0.00058301	0.00453899	0.000904581		0.000116483	4.88379	4.72213	0.00809134	0.00451169	0.00267217	0.00129035	0.0021146	0.000660189
-0.00168297			0.00532029	0.00239828	0.00216703	0.000613732	0.00447929	0.000895882		0.00034945	3.66024	3.60739	0.0077775	0.00435543	0.00263941	0.00125034	0.00207932	0.000671607
-0.0014726			0.0057026	0.00259887	0.00228058	0.00057119	0.00451881	0.000917616		0.000582417	2.24922	2.29229	0.00726843	0.00406914	0.00251389	0.0011715	0.00205822	0.000646086
-0.00126223			0.00625451	0.00268156	0.00241517	0.000599872	0.0046836	0.000903755		0.000815383	1.35614	1.41202	0.00645427	0.00373021	0.00236392	0.00112704	0.0020382	0.00063147
-0.00105185			0.00667875	0.00274269	0.00260241	0.000569955	0.00482106	0.000958265		0.00104835	0.909165	0.931248	0.00560216	0.00341661	0.00219541	0.00108129	0.00199292	0.000617853
-0.000841484			0.00690049	0.0027703	0.00272597	0.000585968	0.00495658	0.00092998		0.00128132	0.642817	0.644278	0.00480145	0.0030567	0.00203521	0.00100935	0.00191628	0.000610582
-0.000631113			0.00714903	0.00279898	0.00268064	0.000564875	0.00497757	0.000931669		0.00151428	0.458782	0.452633	0.00401198	0.00263681	0.00182289	0.000959256	0.00187235	0.000592992
-0.000420742			0.00727353	0.00281594	0.00265424	0.000597849	0.00490203	0.000902351		0.00174725	0.32911	0.322768	0.00329163	0.00232953	0.00160842	0.000904767	0.00178326	0.000586044
-0.000210371			0.00757269	0.00273611	0.00266548	0.00063134	0.00491573	0.000934911		0.00198022	0.232985	0.229386	0.00275124	0.00204286	0.00145366	0.000806562	0.00170194	0.000580868
0			0.00747453	0.00272703	0.00268622	0.000668182	0.0048201	0.000898441		0.00221318	0.160794	0.157055	0.0022562	0.00177801	0.00129238	0.000746388	0.00163737	0.000565215
0.000210371			0.00755963	0.00276516	0.00260776	0.000699154	0.00484989	0.000919933		0.00244615	0.105597	0.101328	0.00189359	0.00158539	0.00112836	0.000702314	0.00153544	0.000539555
0.000420742			0.00741304	0.00273578	0.00261658	0.000722252	0.0047894	0.000896541		0.00267912	0.0633454	0.0573857	0.00159973	0.00142098	0.000974443	0.000639691	0.00147333	0.000524369
0.000631113			0.00715175	0.00271939	0.00261834	0.000646304	0.00479475	0.000873191		0.00291208	0.0335559	0.0260678	0.00135055	0.00124942	0.000852466	0.000584073	0.00139788	0.000470523
0.000841484			0.00676217	0.00271642	0.00258256	0.000665372	0.00482949	0.000834159		0.00314505	0.0117249	0.00301508	0.00120194	0.0011252	0.00076498	0.000524377	0.00129382	0.000473993
0.00105185			0.00642306	0.00266816	0.00254964	0.000639114	0.00473831	0.000804613		0.00337802	-0.00604687	-0.015691	0.00103321	0.00107488	0.000667571	0.000523463	0.00120241	0.000458488
0.00126223			0.00604648	0.00260907	0.00243972	0.000629292	0.0045585	0.000773989		0.00361098	-0.019939	-0.0309002	0.000970058	0.000936365	0.000574849	0.00048756	0.00109792	0.000440724
0.0014726			0.00546865	0.0024695	0.00227845	0.000593976	0.00454108	0.000756418		0.00384395	-0.0312129	-0.0431059	0.000856215	0.000836182	0.000499059	0.000446851	0.0010096	0.00041496
0.00168297			0.00508359	0.00227826	0.00218027	0.000560089	0.00449374	0.000854137		0.00407692	-0.0308054	-0.0424011	0.000725907	0.000811862	0.000459226	0.000399882	0.000953029	0.000405534
0.00189334			0.0046717	0.00216179	0.00209938	0.000560894	0.00441399	0.000877471		0.00430988	0.011018	0.00502224	0.000675148	0.000755087	0.00042898	0.000373841	0.000853957	0.000372249
0.00210371			0.00418619	0.00218598	0.00214064	0.000500673	0.00415305	0.000760718		0.00454285	0.0692026	0.0713746	0.000678835	0.000739516	0.000365779	0.000376075	0.000770661	0.000358069
0.00231408			0.00406626	0.00200321	0.00200598	0.000534391	0.00409141	0.000800388		0.00477582	0.0973392	0.102904	0.000646174	0.000663856	0.000310941	0.000357855	0.000726291	0.000348795
0.00252445			0.00380825	0.00177181	0.0019455	0.00052969	0.00394409	0.000795124		0.00500878	0.0950661	0.102353	0.000546175	0.000600205	0.000270685	0.000316401	0.000663839	0.000307217
0.00273482			0.00304935	0.001825	0.00172847	0.000542565	0.00388136	0.000818074		0.00524175	0.0785564	0.0839748	0.000504569	0.000558475	0.000238778	0.000279891	0.000597951	0.00029821
0.00294519			0.00277246	0.00180304	0.00171518	0.000512073	0.00369853	0.000792262		0.00547472	0.0647736	0.0693192	0.000487587	0.000498108	0.000238607	0.000236861	0.000533809	0.000274085
0.00315557			0.00292512	0.00177953	0.00169644	0.000473079	0.00361563	0.000766095		0.00570768	0.0525959	0.0561409	0.000473998	0.000477108	0.000211784	0.00023629	0.000500219	0.000261208
0.00336594			0.00261356	0.00171873	0.00165598	0.000498199	0.00351461	0.000789494		0.00594065	0.0427269	0.0452078	0.000468858	0.00049697	0.000185969	0.00022186	0.000452628	0.000247312
0.00357631	0.296133	0.281357	0.00244558	0.00169678	0.00149548	0.000474205	0.00343268	0.000731744		0.00617362	0.0341409	0.0360853	0.000452343	0.000465536	0.000163794	0.000219418	0.000395057	0.000232695
0.00378668	0.247038	0.236018	0.00228041	0.0017092	0.00141577	0.000400117	0.00331407	0.000721968		0.00640658	0.0270863	0.0283259	0.000418816	0.000398937	0.000144828	0.00018882	0.000357247	0.00020934
0.00399705	0.207	0.199106	0.00198443	0.00159185	0.00140545	0.000412285	0.00313664	0.000705202		0.00663955	0.021095	0.0213933	0.000357717	0.000363338	0.000119939	0.000169072	0.000305328	0.000199075
0.00420742	0.174791	0.169336	0.00178823	0.00151679	0.00133086	0.000405214	0.00311928	0.00070812		0.00687252	0.0158753	0.0165591	0.000361388	0.000316939	0.000123829	0.000175064	0.000288351	0.000192539
0.00441779	0.147444	0.144097	0.00184486	0.00147154	0.0011237	0.000457293	0.00290679	0.000692762		0.00710548	0.0120886	0.0125688	0.000242683	0.000285199	8.10988e-05	0.000162863	0.000267227	0.000186882
0.00462816	0.124801	0.122756	0.00170819	0.00136525	0.00117149	0.000392143	0.00277785	0.000731038		0.00733845	0.00911027	0.00887895	0.000263131	0.000306217	8.22511e-05	0.00015537	0.000226779	0.000161346
0.00483853	0.104872	0.104628	0.00145429	0.00134271	0.00112401	0.000372389	0.00270155	0.000664921		0.00757142	0.00663792	0.00605191	0.000287264	0.000287379	9.50411e-05	0.000133315	0.00020772	0.000133761
0.00504891	0.0874639	0.0894467	0.00140333	0.00124558	0.00106011	0.000456559	0.00270281	0.000581129		0.00780438	0.00446231	0.00372188	0.000240194	0.000293739	8.01476e-05	0.000138257	0.00018891	0.000137759
0.00525928	0.0740723	0.0758793	0.00132954	0.00121396	0.000926369	0.000411979	0.0026508	0.000588905		0.00803735	0.00280042	0.00194487	0.000189557	0.000269433	7.82268e-05	0.00013327	0.000151524	0.000135206
0.00546965	0.0626074	0.0647929	0.00118156	0.00123679	0.000931174	0.00038371	0.00249099	0.000644883		0.00827032	0.00147094	0.000517286	0.000199805	0.000240666	5.28728e-05	9.90649e-05	0.000137641	0.000114396
0.00568002	0.0512932	0.0542938	0.00110025	0.00109924	0.000874192	0.000368918	0.00241819	0.000672313		0.00850328	0.00093534	-0.000250036	0.000171544	0.000225925	5.96456e-05	0.000100623	0.000130967	0.000105232
0.00589039	0.0424	0.0457804	0.000981715	0.000876876	0.000904437	0.000337549	0.00243469	0.000594607		0.00873625	0.000211151	-0.000621941	0.000182546	0.000190636	6.36904e-05	8.82271e-05	0.000117786	0.000107411
0.00610076	0.0345008	0.0386565	0.000972733	0.000844006	0.000722295	0.000349111	0.00222854	0.000575064		0.00896922	-0.000544396	-0.000963455	0.00015129	0.000166575	5.21399e-05	8.86656e-05	0.00010544	9.82964e-05
0.00631113	0.0274217	0.0320675	0.000875573	0.000866225	0.000721564	0.0003859	0.002128	0.000535254		0.00920218	-0.000265056	-0.00035541	0.000165506	0.00018462	6.44856e-05	7.33489e-05	8.13999e-05	9.11001e-05
0.0065215	0.0215967	0.0263175	0.000855291	0.000804095	0.000643512	0.000424669	0.00207977	0.000519796		0.00943515	-8.76935e-05	1.26885e-05	0.000104669	0.000156347	5.03683e-05	8.38351e-05	7.64467e-05	8.11554e-05
[truncated: 541 more rows]

## Sheet: Figure 6
Fig 6A								Fig 6A											Fig 6B								Fig 6B											Fig 6C								Fig 6C
[truncated: 72 more rows]
[truncated: 57 more columns]

## Sheet: Figure 7
	Fig 7A							Fig 7B					Fig 7C								Fig 7C											Fig 7D								Fig 7D
[truncated: 72 more rows]

[truncated: 2 more sheets: Figure 8, Figure 9]
